# Supplementary material for: A Scalable and Cost‐Effective In‐Line Barcoding Strategy for Standardized 16S rRNA Gene Amplicon Sequencing: Performance Evaluation and Bias Assessment
Source: Mol Ecol Resour. 2026 May 11;26:e70138. doi: 10.1111/1755-0998.70138 (PMC13159520; doi:10.1111/1755-0998.70138)
Supplement: Supplementary file 2 — Data S2: Fully annotated R scripts used for all data processing and statistical analyses described in the manuscript. [file MEN-26-e70138-s004.Rmd]

---
title: "A scalable and cost-effective in-line barcoding strategy for standardized 16S rRNA gene amplicon sequencing: performance evaluation and bias assessment"
output: html_notebook
---

Load Required Libraries

```{r}
# Load essential R packages for microbial community analysis
library(dada2)         # Amplicon sequencing workflow
library(phyloseq)      # Handling microbiome data
library(tidyverse)     # Data manipulation and visualization
library(ShortRead)     # Reading FASTQ files
library(vegan)         # Ecological diversity metrics
library(rstatix)       # Statistical testing
library(pheatmap)      # Heatmap visualization
library(microbiome)    # Tools for microbiome analysis
library(ANCOMBC)       # Differential abundance testing
library(viridis)       # Colorblind-friendly color palettes
library(colorspace)    # Color palette tools
library(readxl)        # Reading Excel files
library(readr)         # Fast CSV/TSV reading
library(stringr)       # String operations
library(NbClust)       # Determine optimal clusters
library(dbscan)        # Density-based clustering
library(factoextra)    # Cluster visualization
library(Rtsne)         # Dimensionality reduction
library(FNN)           # k-nearest neighbors
library(FactoMineR)    # Multivariate analysis
library(plotly)        # Interactive plots
library(purrr)         # Functional programming
library(cluster)       # Clustering algorithms
library(htmlwidgets)   # HTML widget support
library(igraph)        # Network analysis
library(ggraph)        # Network visualization
library(car)       # for Levene’s test
library(FSA)       # for Dunn’s test
```

Automated Filtering and Merging of FASTQ Files

```{r}
# Define the path to your sample directories
base_path <- "path/to/your/sample_directories"

# Identify directories. In our cases, all samples were contained in folders named "Sample_Bacteria/Archaea_X_PCR/noPCR
pcr_dirs <- list.dirs(base_path, full.names = TRUE, recursive = FALSE)
pcr_dirs <- pcr_dirs[grepl("PCR$", basename(pcr_dirs))]

# Iterate through each PCR replicate folder
for (sample_dir in pcr_dirs) {
  cat("\nProcessing:", sample_dir, "\n")

  demux_dir <- file.path(sample_dir, "Demultiplexed")
  filt_dir  <- file.path(sample_dir, "filtered")

  if (!dir.exists(demux_dir)) {
    cat("Skipping:", sample_dir, "– no Demultiplexed folder found.\n")
    next
  }

  dir.create(filt_dir, showWarnings = FALSE)

  fnFs <- sort(list.files(demux_dir, pattern = "_R1\\.fastq(\\.gz)?$", full.names = TRUE))
  fnRs <- sort(list.files(demux_dir, pattern = "_R2\\.fastq(\\.gz)?$", full.names = TRUE))

  if (length(fnFs) == 0 || length(fnRs) == 0) {
    cat("No R1/R2 files found in", demux_dir, "\n")
    next
  }

  sample.names <- tools::file_path_sans_ext(basename(fnFs))
  sample.names <- gsub("_R1.*", "", sample.names)

  filtFs <- file.path(filt_dir, paste0(sample.names, "_F_filt.fastq.gz"))
  filtRs <- file.path(filt_dir, paste0(sample.names, "_R_filt.fastq.gz"))
  names(filtFs) <- sample.names
  names(filtRs) <- sample.names

  out <- filterAndTrim(fnFs, filtFs, fnRs, filtRs,
                       maxN = 0,
                       maxEE = c(2, 2),
                       truncQ = 2,
                       rm.phix = TRUE,
                       compress = TRUE,
                       multithread = FALSE)

  message("\n--- Filter Stats ---")
  print(as.data.frame(out))
}
```

Dereplication, Error Modeling, and Merging

```{r}
# Example for a single PCR replicate to demonstrate steps

base_path <- "path/to/a/Folder containing your sample folders"

# Find all folders that end in "PCR"
pcr_dirs <- list.dirs(base_path, full.names = TRUE, recursive = FALSE)
pcr_dirs <- pcr_dirs[grepl("PCR$", basename(pcr_dirs))]

# Loop over each PCR directory
for (sample_dir in pcr_dirs) {
  cat("\nProcessing:", sample_dir, "\n")

  # Define paths
  demux_dir <- file.path(sample_dir, "Demultiplexed")
  filt_dir  <- file.path(sample_dir, "filtered")

  # Skip if the filtered directory already exists
  if (dir.exists(filt_dir)) {
    cat("Skipping:", sample_dir, "– filtered folder already exists.\n")
    next
  }

  # Check if the Demultiplexed folder exists
  if (!dir.exists(demux_dir)) {
    cat("Skipping:", sample_dir, "– no Demultiplexed folder found.\n")
    next
  }

  # Create filtered folder
  dir.create(filt_dir, showWarnings = FALSE)

  # List demuxed R1 and R2 files
  fnFs <- sort(list.files(demux_dir, pattern = "_R1\\.fastq(\\.gz)?$", full.names = TRUE))
  fnRs <- sort(list.files(demux_dir, pattern = "_R2\\.fastq(\\.gz)?$", full.names = TRUE))

  if (length(fnFs) == 0 || length(fnRs) == 0) {
    cat("No R1/R2 files found in", demux_dir, "\n")
    next
  }

  # Extract sample names from filenames
  sample.names <- tools::file_path_sans_ext(basename(fnFs))
  sample.names <- gsub("_R1.*", "", sample.names)

  # Set filtered file paths
  filtFs <- file.path(filt_dir, paste0(sample.names, "_F_filt.fastq.gz"))
  filtRs <- file.path(filt_dir, paste0(sample.names, "_R_filt.fastq.gz"))
  names(filtFs) <- sample.names
  names(filtRs) <- sample.names

  # Filter and Trim
  out <- filterAndTrim(fnFs, filtFs, fnRs, filtRs,
                       maxN = 0, maxEE = c(2, 2), truncQ = 2, rm.phix = TRUE,
                       compress = TRUE, multithread = FALSE)  

  # Report stats
  message("\n--- Filter Stats ---")
  print(
    out %>%
      data.frame() %>%
      mutate(Samples = rownames(.),
             percent_kept = 100 * (reads.out / reads.in)) %>%
      select(Samples, everything()) %>%
      summarise(min_remaining = paste0(round(min(percent_kept), 2), "%"), 
                median_remaining = paste0(round(median(percent_kept), 2), "%"),
                mean_remaining = paste0(round(mean(percent_kept), 2), "%"), 
                max_remaining = paste0(round(max(percent_kept), 2), "%"))
  )

  # Learn error rates
  errF <- learnErrors(filtFs, multithread = TRUE)
  errR <- learnErrors(filtRs, multithread = TRUE)

  # Infer sample composition
  dadaFs <- dada(filtFs, err = errF, multithread = TRUE)
  dadaRs <- dada(filtRs, err = errR, multithread = TRUE)

  # Merge paired reads
  mergers <- mergePairs(dadaFs, filtFs, dadaRs, filtRs, verbose = TRUE)

  # Save intermediate objects
  saveRDS(out,     file = file.path(sample_dir, "out.rds"))
  saveRDS(dadaFs,  file = file.path(sample_dir, "dadaFs.rds"))
  saveRDS(dadaRs,  file = file.path(sample_dir, "dadaRs.rds"))
  saveRDS(mergers, file = file.path(sample_dir, "mergers.rds"))

  cat("✓ Done processing and saved intermediate files for:", sample_dir, "\n\n")
}
```


Automated assignation
```{r}

# Set path to SILVA database
silva_db <- "silva_nr99_v138.1_wSpecies_train_set.fa.gz"

# Base path
base_path <- "path/to/a/Folder containing your sample folders"
pcr_dirs <- list.dirs(base_path, full.names = TRUE, recursive = FALSE)
pcr_dirs <- pcr_dirs[grepl("PCR$", basename(pcr_dirs))]

# Loop through PCR folders
for (sample_dir in pcr_dirs) {
  cat("\nProcessing taxonomy + phyloseq for:", sample_dir, "\n")

  # Load intermediate files from part 1
  mergers   <- readRDS(file.path(sample_dir, "mergers.rds"))
  dadaFs    <- readRDS(file.path(sample_dir, "dadaFs.rds"))
  dadaRs    <- readRDS(file.path(sample_dir, "dadaRs.rds"))
  out       <- readRDS(file.path(sample_dir, "out.rds"))

  # Make sequence table
  seqtab <- makeSequenceTable(mergers)
  saveRDS(seqtab, file = file.path(sample_dir, "seqtab.rds"))

  # Determine length filter range based on folder name  # In our case, we were working with folders containing reads obtained either using the bacteria or the archaeal tagged primers 
  folder_name <- basename(sample_dir)
  if (grepl("Bact|Zymo", folder_name, ignore.case = TRUE)) {
    seq_length_range <- 400:500
    cat("→ Using length filter: 400–500 bp (Bact/Zymo)\n")
  } else if (grepl("Arch", folder_name, ignore.case = TRUE)) {
    seq_length_range <- 350:500
    cat("→ Using length filter: 350–500 bp (Arch)\n")
  } else {
    seq_length_range <- 403:469  # Default fallback
    cat("→ Using default length filter: 403–469 bp\n")
  }

  # Apply length filter
  seqtab <- seqtab[, nchar(colnames(seqtab)) %in% seq_length_range]
  cat("Dimensions after length filtering:", dim(seqtab), "\n")
  saveRDS(seqtab, file = file.path(
    sample_dir,
    paste0("seqtab_filtered_", min(seq_length_range), "_", max(seq_length_range), ".rds")
  ))

  # Chimera removal
  seqtab.nochim <- removeBimeraDenovo(seqtab, method="consensus", multithread=TRUE, verbose=TRUE)
  saveRDS(seqtab.nochim, file = file.path(sample_dir, "seqtab.nochim.rds"))

  # Tracking
  getN <- function(x) sum(getUniques(x))
  sample.names <- rownames(out)
  track <- cbind(out,
                 sapply(dadaFs, getN),
                 sapply(dadaRs, getN),
                 sapply(mergers, getN),
                 rowSums(seqtab.nochim))
  colnames(track) <- c("input", "filtered", "denoisedF", "denoisedR", "merged", "nonchim")
  rownames(track) <- sample.names
  write.csv(track, file = file.path(sample_dir, "track.csv"), row.names = TRUE)
  write_xlsx(as.data.frame(track), path = file.path(sample_dir, "track.xlsx"))

  # Taxonomic assignment using SILVA only
  taxa <- assignTaxonomy(seqtab.nochim, silva_db, multithread = TRUE)#minBoot = 80
  saveRDS(taxa, file = file.path(sample_dir, "taxa_silva.rds"))

  # Remove rownames for print
  taxa.print <- taxa
  rownames(taxa.print) <- NULL
  print(head(taxa.print))

  # Metadata creation
  samples.out <- rownames(seqtab.nochim)
  organism <- sapply(samples.out, function(x) {
    if (grepl("^Arch", x)) "Archaea"
    else if (grepl("^Bact", x)) "Bacteria"
    else NA
  })

  forward_barcode <- sapply(samples.out, function(x) {
    match <- regexpr("if\\d+", x)
    if (match > 0) substring(x, match + 2, match + attr(match, "match.length") - 1) else NA
  })

  reverse_barcode <- sapply(samples.out, function(x) {
    match <- regexpr("ir\\d+", x)
    if (match > 0) substring(x, match + 2, match + attr(match, "match.length") - 1) else NA
  })

  # Auto-extract metadata from folder name (replaces manual prompt)
  cat("\n-- Metadata for:", basename(sample_dir), "--\n")

  if (grepl("_noPCR", folder_name)) {
    pcr_status <- "no"
  } else if (grepl("_PCR", folder_name)) {
    pcr_status <- "yes"
  } else {
    stop("Folder name must contain either '_PCR' or '_noPCR'")
  }

  seed_culture <- sub("_(no)?PCR.*", "", folder_name)

  samdf <- data.frame(
    Sample = samples.out,
    Organism = organism,
    Forward_Barcode = forward_barcode,
    Reverse_Barcode = reverse_barcode,
    Seed_Culture = seed_culture,
    PCR = pcr_status,
    stringsAsFactors = FALSE
  )
  saveRDS(samdf, file = file.path(sample_dir, "metadata.rds"))

  # Build phyloseq object
  ps <- phyloseq(
    otu_table(seqtab.nochim, taxa_are_rows = FALSE),
    sample_data(samdf),
    tax_table(taxa)
  )

  saveRDS(ps, file = file.path(sample_dir, "phyloseq_silva.rds"))
  cat("✓ Saved phyloseq object for:", sample_dir, "\n\n")
}

```


PCR yields 

This part loads quantified DNA concentration data, reshapes it, calculates Gaussian distributions per group, visualizes these distributions, and performs statistical comparisons between primer sets.

```{r}
# === Load data ===
picogreen_bact <- read_excel("G:/gft/picogreen.xlsx", sheet = "Norm_bact")
picogreen_arch <- read_excel("G:/gft/picogreen.xlsx", sheet = "Norm_arch")

# === Process Bacteria ===
picogreen_bact_long <- picogreen_bact %>%
  mutate(across(-Barcode_Combination, ~ as.numeric(str_replace_all(., ",", ".")))) %>%
  pivot_longer(-Barcode_Combination, names_to = "Sample", values_to = "Concentration") %>%
  filter(!is.na(Concentration)) %>%
  mutate(Type = "Bacteria")

# === Process Archaea ===
picogreen_arch_long <- picogreen_arch %>%
  mutate(across(-Barcode_Combination, ~ as.numeric(str_replace_all(., ",", ".")))) %>%
  pivot_longer(-Barcode_Combination, names_to = "Sample", values_to = "Concentration") %>%
  filter(!is.na(Concentration)) %>%
  mutate(Type = "Archaea")

# === Combine ===
combined_data <- bind_rows(picogreen_bact_long, picogreen_arch_long)

# === Rename samples ===
sample_name_map <- c(
  "ZYMO" = "Bacteria_Zymo",
  "BACT_14" = "Bacteria_1",
  "BACT_19" = "Bacteria_2",
  "BACT_32" = "Bacteria_3",
  "ARCH_15" = "Archaea_1",
  "ARCH_33" = "Archaea_2",
  "ARCH_46" = "Archaea_3"
)

combined_data <- combined_data %>%
  mutate(Sample = recode_factor(Sample, !!!sample_name_map))

# === EXCLUDE Bacteria_3 ===
combined_data <- combined_data %>%
  filter(Sample != "Bacteria_3")

# === Force Sample order: Archaea first, then Bacteria ===
combined_data <- combined_data %>%
  mutate(Sample = factor(Sample, levels = c("Archaea_1", "Archaea_2", "Archaea_3", 
                                            "Bacteria_1", "Bacteria_2", "Bacteria_Zymo")))

# === Violin plot ===
p_violin <- ggplot(combined_data, aes(x = Sample, y = Concentration, fill = Type)) +
  geom_violin(trim = FALSE, alpha = 0.6, color = NA) +
  stat_summary(fun = mean, geom = "point", shape = 23, size = 3, fill = "white", color = "black") +
  stat_summary(fun.data = mean_sdl, fun.args = list(mult = 1), geom = "errorbar", width = 0.15, color = "black") +
  scale_fill_manual(values = c("Bacteria" = "#1b9e77", "Archaea" = "#d95f02")) +
  labs(
    y = expression("Concentration (ng/" * mu * "L)"),
    x = "Sample",
    fill = "Type"
  ) +
  theme_minimal(base_size = 16) +
  theme(
    axis.text.x = element_text(angle = 45, hjust = 1, size = 12, color = "black"),
    axis.text.y = element_text(size = 12, color = "black"),
    axis.title = element_text(face = "bold", size = 14),
    legend.title = element_text(face = "bold", size = 14),
    legend.text = element_text(size = 12),
    panel.grid.major = element_line(color = "grey90"),
    panel.grid.minor = element_blank(),
    legend.position = "right"
  )

print(p_violin)

ggsave("PicoGreen_Concentration_Violin.pdf", plot = p_violin, device = cairo_pdf,
       width = 9, height = 6, units = "in", dpi = 600)
ggsave("PicoGreen_Concentration_Violin.tiff", plot = p_violin, device = "tiff",
       width = 9, height = 6, units = "in", dpi = 600, compression = "lzw")
ggsave("PicoGreen_Concentration_Violin.png", plot = p_violin, device = "png",
       width = 9, height = 6, units = "in", dpi = 600)
```

Statistical Comparisons between Archaea and Bacteria 

```{r}
# === Exclude Bacteria_3 for cleaner t-test comparison ===
test_data <- combined_data %>%
  filter(Sample != "Bacteria_3")

# === Extract concentrations by type ===
bact_vals <- test_data %>% filter(Type == "Bacteria") %>% pull(Concentration)
arch_vals <- test_data %>% filter(Type == "Archaea") %>% pull(Concentration)

# === Check normality (Shapiro-Wilk test) ===
shapiro_bact <- shapiro.test(bact_vals)
shapiro_arch <- shapiro.test(arch_vals)

cat("\nShapiro-Wilk test for Bacteria:\n")
print(shapiro_bact)

cat("\nShapiro-Wilk test for Archaea:\n")
print(shapiro_arch)

# === Decide on test based on normality ===
if (shapiro_bact$p.value > 0.05 & shapiro_arch$p.value > 0.05) {
  cat("\nBoth distributions appear normal. Performing Welch's t-test (unequal variance):\n")
  test_result <- t.test(bact_vals, arch_vals, var.equal = FALSE)
} else {
  cat("\nAt least one distribution is not normal. Performing Wilcoxon rank-sum test:\n")
  test_result <- wilcox.test(bact_vals, arch_vals)
}

print(test_result)

# === Summarize means and SDs ===
summary_stats <- combined_data %>%
  group_by(Type) %>%
  summarise(
    mean_conc = mean(Concentration, na.rm = TRUE),
    sd_conc = sd(Concentration, na.rm = TRUE),
    n = n(),
    .groups = "drop"
  )

cat("\nSummary statistics (mean ± SD):\n")
print(summary_stats)
```

Summary of Barcode Amplification Profiles

```{r}
# === Summarize Concentration by Barcode and Type ===
barcode_stats <- combined_data %>%
  group_by(Type, Barcode_Combination) %>%
  summarise(
    mean_conc = mean(Concentration, na.rm = TRUE),
    sd_conc = sd(Concentration, na.rm = TRUE),
    .groups = "drop"
  )

# === Print Top 10 Barcode Pairs (Low/High) ===
print_top_barcodes <- function(df, type_label) {
  cat(paste0("\nTop 10 LOWEST ", type_label, " barcode combinations (mean ± SD):\n"))
  df %>%
    arrange(mean_conc) %>%
    slice_head(n = 10) %>%
    mutate(summary = sprintf("%s: %.1f ± %.1f", Barcode_Combination, mean_conc, sd_conc)) %>%
    pull(summary) %>%
    cat(sep = "\n")

  cat(paste0("\nTop 10 HIGHEST ", type_label, " barcode combinations (mean ± SD):\n"))
  df %>%
    arrange(desc(mean_conc)) %>%
    slice_head(n = 10) %>%
    mutate(summary = sprintf("%s: %.1f ± %.1f", Barcode_Combination, mean_conc, sd_conc)) %>%
    pull(summary) %>%
    cat(sep = "\n")
}

# Print for both primer sets
print_top_barcodes(filter(barcode_stats, Type == "Bacteria"), "Bacteria")
print_top_barcodes(filter(barcode_stats, Type == "Archaea"), "Archaea")

```

Assessing Barcode Failures in Bacteria_3

```{r}
# Identify problematic barcodes (e.g., low concentration) in Bacteria_3
bact3_data <- combined_data %>%
  filter(Sample == "Bacteria_3")

barcode_pairs_with_low <- bact3_data %>%
  group_by(Barcode_Combination) %>%
  summarise(any_low = any(Concentration < 10, na.rm = TRUE)) %>%
  filter(any_low == TRUE)

num_low_barcode_pairs <- nrow(barcode_pairs_with_low)

cat("Number of barcode pairs with at least one replicate < 10 ng/µL for Bacteria_3: ",
    num_low_barcode_pairs, "\n")

```

Check differences in amplification efficiency among barcode pairs
```{r}
library(car)  # for Levene’s test
library(FSA)  # for Dunn’s test
library(dplyr)

test_barcode_differences <- function(df, type_label) {
  cat(paste0("\n=== Analysis for ", type_label, " ===\n"))
  
  sub_df <- df %>% filter(Type == type_label)
  
  cat("Running Shapiro-Wilk normality tests for each barcode group...\n")
  shapiro_results <- sub_df %>%
    group_by(Barcode_Combination) %>%
    summarise(
      p_value = ifelse(n() >= 3, shapiro.test(Concentration)$p.value, NA_real_),
      n = n(),
      .groups = "drop"
    )
  
  cat("Shapiro-Wilk test results (p-values):\n")
  print(shapiro_results)
  
  cat("\nRunning Levene's test for homogeneity of variance...\n")
  levene_test <- car::leveneTest(Concentration ~ Barcode_Combination, data = sub_df)
  cat("Levene's Test results:\n")
  print(levene_test)
  
  all_normal <- all(shapiro_results$p_value[!is.na(shapiro_results$p_value)] > 0.05)
  homoscedastic <- levene_test$`Pr(>F)`[1] > 0.05
  
  if (all_normal & homoscedastic) {
    cat("\nAll groups passed normality and equal variance assumptions.\n")
    cat("Running one-way ANOVA...\n")
    anova_res <- aov(Concentration ~ Barcode_Combination, data = sub_df)
    cat("ANOVA summary:\n")
    print(summary(anova_res))
    
    cat("\nRunning Tukey's post-hoc test...\n")
    tukey_res <- TukeyHSD(anova_res)
    print(tukey_res)
    
    return(NULL)  # or you could extend this to extract significant pairs from Tukey's test
    
  } else {
    cat("\nNon-normality or heteroscedasticity detected.\n")
    cat("Running Kruskal-Wallis test...\n")
    kw_res <- kruskal.test(Concentration ~ Barcode_Combination, data = sub_df)
    cat("Kruskal-Wallis test result:\n")
    print(kw_res)
    
    if (kw_res$p.value < 0.05) {
      cat("\nSignificant differences detected by Kruskal-Wallis.\n")
      cat("Running Dunn's post-hoc test with Bonferroni correction...\n")
      dunn_res <- FSA::dunnTest(Concentration ~ Barcode_Combination, data = sub_df, method = "bonferroni")
      print(dunn_res)
      
      dunn_results_df <- as.data.frame(dunn_res$res)
      
      # Dynamically find the comparison column name
      pair_col <- if ("Comparison" %in% colnames(dunn_results_df)) {
        "Comparison"
      } else if ("comparisons" %in% colnames(dunn_results_df)) {
        "comparisons"
      } else {
        stop("No column with pairwise comparison names found!")
      }
      
      # Pairs with raw p < 0.05 BEFORE correction
      pre_correction <- dunn_results_df %>%
        filter(P.unadj < 0.05) %>%
        arrange(P.unadj)
      
      if (nrow(pre_correction) > 0) {
        cat("\nPairwise comparisons with raw p-values < 0.05 (before correction):\n")
        for (i in seq_len(nrow(pre_correction))) {
          cat(paste0(pre_correction[[pair_col]][i], ": raw p = ", signif(pre_correction$P.unadj[i], 3), "\n"))
        }
      } else {
        cat("\nNo pairwise comparisons with raw p-values < 0.05 before correction.\n")
      }
      
      # Pairs with adjusted p < 0.05 AFTER Bonferroni correction
      post_correction <- dunn_results_df %>%
        filter(P.adj < 0.05) %>%
        arrange(P.adj)
      
      if (nrow(post_correction) > 0) {
        cat("\nPairwise comparisons with adjusted p-values < 0.05 (after Bonferroni correction):\n")
        for (i in seq_len(nrow(post_correction))) {
          cat(paste0(post_correction[[pair_col]][i], ": adjusted p = ", signif(post_correction$P.adj[i], 3), "\n"))
        }
      } else {
        cat("\nNo significant pairwise comparisons after Bonferroni correction.\n")
      }
      
      return(list(
        pre_correction = pre_correction,
        post_correction = post_correction
      ))
    } else {
      cat("\nNo significant differences detected by Kruskal-Wallis test.\n")
      return(NULL)
    }
  }
}

# Run for your dataset
sig_bacteria <- test_barcode_differences(combined_data, "Bacteria")
sig_archaea <- test_barcode_differences(combined_data, "Archaea")

```


Normalized Read Ratios (Boxplots)
We expect that read counts for each barcode pair follow a uniform distribution, with theoretical proportions of 1/136 for bacterial tags and 1/156 for archaeal tags; pairs containing at least one “unknown” barcode (not assigned to a valid forward and/or reverse barcode) should yield zero reads. To assess this, we compared the expected proportions to the observed read counts using our chosen demultiplexing strategy, allowing us to identify barcode combinations that deviated from expectation. Additionally, because some barcode pairs were tested in an initial sequencing run and others in a subsequent run, we applied a batch correction to account for the number of barcode pairs included in each run, ensuring that runs with fewer tested barcode pairs were not overrepresented relative to the total number of reads.

```{r}
# Load cleaned summary (already described earlier)
demux_summary <- read.csv("path/to/input/barcode_summary.csv", sep = ";")

# Extract barcode numeric IDs and assign sequencing batch
demux_pct <- demux_summary %>%
  mutate(
    ForwardNum = as.numeric(str_extract(BarcodePair, "(?<=if)\\d+")),
    ReverseNum = as.numeric(str_extract(BarcodePair, "(?<=ir)\\d+")),
    Batch = case_when(
      !is.na(ForwardNum) & ForwardNum > 8 ~ "Batch2",
      !is.na(ReverseNum) & ReverseNum > 12 ~ "Batch2",
      TRUE ~ "Batch1"
    )
  )

# Join with total read counts

read_totals <- tibble::tribble(
  ~Seed_Culture,        ~Batch,    ~Total_Reads,
  "ARCH15_PCR",         "Batch1",   7695150,
  "ARCH15_PCR",         "Batch2",   8193763,
  "ARCH15_noPCR",       "Batch1",   9777045,
  "ARCH15_noPCR",       "Batch2",  11900886,
  "BACT14_PCR",         "Batch1",   6148724,
  "BACT14_PCR",         "Batch2",   5955857,
  "BACT14_noPCR",       "Batch1",   8272420,
  "BACT14_noPCR",       "Batch2",  8817469,
  "BACT19_PCR",         "Batch1",   7223648,
  "BACT19_PCR",         "Batch2",   5204219,
  "BACT19_noPCR",       "Batch1",   9975866,
  "BACT19_noPCR",       "Batch2",  15477368,
  "BACT32_PCR",         "Batch1",   6039277,
  "BACT32_PCR",         "Batch2",   6444865,
  "BACT32_noPCR",       "Batch1",   9447708,
  "BACT32_noPCR",       "Batch2",  11539144,
  "ARCH33_PCR",         "Batch1",   9068276,
  "ARCH33_PCR",         "Batch2",  12579713,
  "ARCH33_noPCR",       "Batch1",  20963686,
  "ARCH33_noPCR",       "Batch2",  18349289,
  "ARCH46_PCR",         "Batch1",   8320448,
  "ARCH46_PCR",         "Batch2",   7540416,
  "ARCH46_noPCR",       "Batch1",  15713151,
  "ARCH46_noPCR",       "Batch2",  11579315,
  "ZYMO_PCR",           "Batch1",  13377253,
  "ZYMO_PCR",           "Batch2",   6118668,
  "ZYMO_noPCR",         "Batch1",  20899921,
  "ZYMO_noPCR",         "Batch2",   8116272
)


# Assign group and correction factor
demux_pct <- demux_pct %>%
  mutate(
    SampleGroup = case_when(
      str_detect(Seed_Culture, regex("BACT|ZYMO", ignore_case = TRUE)) ~ "BACT_ZYMO",
      str_detect(Seed_Culture, regex("ARCH", ignore_case = TRUE)) ~ "ARCH",
      TRUE ~ NA_character_
    ),
    CorrectionFactor = case_when(
      SampleGroup == "BACT_ZYMO" & Batch == "Batch1" ~ 96 / 136,
      SampleGroup == "BACT_ZYMO" & Batch == "Batch2" ~ 40 / 136,
      SampleGroup == "ARCH"      & Batch == "Batch1" ~ 96 / 156,
      SampleGroup == "ARCH"      & Batch == "Batch2" ~ 60 / 156,
      TRUE ~ 1
    )
  ) %>%
  left_join(read_totals, by = c("Seed_Culture", "Batch")) %>%
  mutate(WeightedProportion = (ReadCount / Total_Reads) * CorrectionFactor)

# Filter and clean barcode names
demux_pct_filtered <- demux_pct %>%
  filter(
    !Seed_Culture %in% c("SampleX1", "SampleX2"),  # example
    Mode == "1err_indel",
    !is.na(WeightedProportion),
    !is.na(SampleGroup)
  ) %>%
  mutate(
    CleanedBarcodePair = str_replace_all(BarcodePair, regex("Bact_|Arch_", ignore_case = TRUE), "")
  ) %>%
  filter(
    CleanedBarcodePair != "",
    !str_detect(CleanedBarcodePair, "unknown")
  )

# Reusable plotting function
plot_mode_boxplot <- function(data, title, theoretical_ratio, show_x_axis = TRUE) {
  ggplot(data, aes(x = CleanedBarcodePair, y = WeightedProportion)) +
    geom_boxplot(fill = "#377EB8", color = "black", outlier.size = 0.8) +
    geom_hline(yintercept = theoretical_ratio, linetype = "dashed", color = "red") +
    coord_cartesian(ylim = c(0, 0.07)) +
    labs(title = title, y = "Normalized Read Ratio", x = if (show_x_axis) "Barcode Pair" else "") +
    theme_minimal(base_size = 14) +
    theme(
      axis.text.x = element_text(angle = 90, hjust = 1, size = 10, face = "bold"),
      plot.title = element_text(hjust = 0.5, face = "bold")
    )
}

# Create separate boxplots for each group
p_arch <- plot_mode_boxplot(demux_pct_filtered %>% filter(SampleGroup == "ARCH"), "Archaeal Set", 1 / 156)
p_bact <- plot_mode_boxplot(demux_pct_filtered %>% filter(SampleGroup == "BACT_ZYMO"), "Bacterial Set", 1 / 136)

# Combine and save
combined_plot <- p_arch / p_bact
ggsave("path/to/figures/demux_boxplot_combined.png", combined_plot, width = 24, height = 15, dpi = 600)
ggsave("path/to/figures/demux_boxplot_combined.pdf", combined_plot, width = 24, height = 15)
ggsave("path/to/figures/demux_boxplot_combined.tiff", combined_plot, width = 24, height = 15, dpi = 600, device = "tiff")
print(combined_plot)

```


Table  – Barcode Proportions Summary by Sample Group and Orientation
We expect that read counts for each barcode pair follow a uniform distribution, with theoretical proportions of 1/8 for forward and 1/13 reverse for bacterial tags and 1/17 for forward and 1/12 for reverse for archaeal tags; pairs containing at least one “unknown” barcode (not assigned to a valid forward and/or reverse barcode) should yield zero reads. To assess this, we compared the expected proportions to the observed read counts using our chosen demultiplexing strategy, allowing us to identify barcode combinations that deviated from expectation. Additionally, because some barcode pairs were tested in an initial sequencing run and others in a subsequent run, we applied a batch correction to account for the number of barcode pairs included in each run, ensuring that runs with fewer tested barcode pairs were not overrepresented relative to the total number of reads.
```{r}
# ───────────────────────────────────────────────────────────────
# Step 1: Extract barcode components (Forward and Reverse)
# ───────────────────────────────────────────────────────────────
demux_sep <- demux_pct %>%
  mutate(
    Forward = str_extract(BarcodePair, "if\\d+"),
    Reverse = str_extract(BarcodePair, "ir\\d+")
  )

# ───────────────────────────────────────────────────────────────
# Step 2: Assign samples to major groups
# ───────────────────────────────────────────────────────────────
demux_sep <- demux_sep %>%
  mutate(
    SampleGroup = case_when(
      str_detect(Seed_Culture, regex("BACT|ZYMO", ignore_case = TRUE)) ~ "BACT_ZYMO",
      str_detect(Seed_Culture, regex("ARCH", ignore_case = TRUE)) ~ "ARCH",
      TRUE ~ "OTHER"
    )
  ) %>%
  filter(SampleGroup != "OTHER")

# Define expected barcode identifiers
expected_forward_bact_zymo <- paste0("if", 1:8)
expected_forward_arch <- paste0("if", 1:13)

expected_reverse_bact_zymo <- paste0("ir", 1:17)
expected_reverse_arch <- paste0("ir", 1:12)

# Identify used barcodes for BACT_ZYMO
bact_zymo_barcodes_forward <- demux_sep %>%
  filter(SampleGroup == "BACT_ZYMO") %>%
  pull(Forward) %>%
  unique() %>%
  na.omit()

bact_zymo_barcodes_reverse <- demux_sep %>%
  filter(SampleGroup == "BACT_ZYMO") %>%
  pull(Reverse) %>%
  unique() %>%
  na.omit()

# Identify missing barcodes
missing_forward_bact_zymo <- setdiff(expected_forward_bact_zymo, bact_zymo_barcodes_forward)
missing_reverse_bact_zymo <- setdiff(expected_reverse_bact_zymo, bact_zymo_barcodes_reverse)

# Output missing barcodes
cat("Missing forward barcodes (BACT_ZYMO):\n")
print(missing_forward_bact_zymo)

cat("Missing reverse barcodes (BACT_ZYMO):\n")
print(missing_reverse_bact_zymo)

# ───────────────────────────────────────────────────────────────
# Step 3: Define expected number of barcodes per group
# ───────────────────────────────────────────────────────────────
theoretical_divisors_forward <- list(BACT_ZYMO = 8, ARCH = 13)
theoretical_divisors_reverse <- list(BACT_ZYMO = 17, ARCH = 12)

# ───────────────────────────────────────────────────────────────
# Step 4: Compute corrected weighted proportions
# ───────────────────────────────────────────────────────────────
create_corrected_percentage_table <- function(data, barcode_col_name, sample_group, theoretical_divisors, orientation) {
  barcode_col <- sym(barcode_col_name)
  data_filtered <- data %>% filter(SampleGroup == sample_group)

  total_weights <- data_filtered %>%
    group_by(Seed_Culture, Mode) %>%
    summarise(TotalWeighted = sum(WeightedProportion), .groups = "drop")

  known <- data_filtered %>%
    filter(!is.na(!!barcode_col)) %>%
    group_by(Seed_Culture, Mode, Barcode = !!barcode_col) %>%
    summarise(Weighted = sum(WeightedProportion), .groups = "drop") %>%
    left_join(total_weights, by = c("Seed_Culture", "Mode")) %>%
    mutate(Pct = 100 * Weighted / TotalWeighted)

  unknown <- data_filtered %>%
    filter(is.na(!!barcode_col)) %>%
    group_by(Seed_Culture, Mode) %>%
    summarise(Weighted = sum(WeightedProportion), .groups = "drop") %>%
    left_join(total_weights, by = c("Seed_Culture", "Mode")) %>%
    mutate(Barcode = "Unknown", Pct = 100 * Weighted / TotalWeighted) %>%
    select(Seed_Culture, Mode, Barcode, Pct)

  combined <- bind_rows(
    known %>% select(Seed_Culture, Mode, Barcode, Pct),
    unknown
  )

  combined %>%
    group_by(Mode, Barcode) %>%
    summarise(MeanPct = mean(Pct), SdPct = sd(Pct), .groups = "drop") %>%
    mutate(
      Label = sprintf("%.2f ± %.2f", MeanPct, SdPct),
      Orientation = orientation,
      SampleGroup = sample_group,
      TheoreticalPct = ifelse(
        Barcode == "Unknown", "0.00",
        sprintf("%.2f", 100 / theoretical_divisors[[sample_group]])
      )
    ) %>%
    select(Orientation, SampleGroup, Barcode, Mode, Label, TheoreticalPct)
}

# ───────────────────────────────────────────────────────────────
# Step 5: Generate summary tables for all combinations
# ───────────────────────────────────────────────────────────────
tbl1 <- create_corrected_percentage_table(demux_sep, "Forward", "BACT_ZYMO", theoretical_divisors_forward, "Forward")
tbl2 <- create_corrected_percentage_table(demux_sep, "Forward", "ARCH", theoretical_divisors_forward, "Forward")
tbl3 <- create_corrected_percentage_table(demux_sep, "Reverse", "BACT_ZYMO", theoretical_divisors_reverse, "Reverse")
tbl4 <- create_corrected_percentage_table(demux_sep, "Reverse", "ARCH", theoretical_divisors_reverse, "Reverse")

# Combine and reshape
summary_all <- bind_rows(tbl1, tbl2, tbl3, tbl4) %>%
  pivot_wider(names_from = Mode, values_from = Label) %>%
  arrange(SampleGroup, Orientation, Barcode)

# ───────────────────────────────────────────────────────────────
# Step 6: Save to CSV
# ───────────────────────────────────────────────────────────────
write.csv(summary_all, "path/to/output/barcode_summary_corrected.csv", row.names = FALSE)

#  preview
summary_all
```


Figure Appendix – Dotplot of Barcode Distribution Across Modes
```{r}
# Define color palette
manual_palette <- c(
  "#4477AA", "#BB4430", "#BFCC94",
  "#466365", "#FF9000", "#F991CC", "#00A6ED"
)

# Prepare data for plotting
plot_data <- summary_all %>%
  pivot_longer(cols = starts_with("0err_") | starts_with("1err_") | starts_with("2err_"),
               names_to = "Mode", values_to = "Label") %>%
  mutate(
    MeanPct = as.numeric(sub(" ±.*", "", Label)),
    SdPct = as.numeric(sub(".*± ", "", Label)),
    TheoreticalPct = as.numeric(TheoreticalPct),
    Mode = factor(Mode, levels = unique(Mode))
  )

# Custom facet labels
sample_group_labels <- c(
  "ARCH" = "Archaeal Set",
  "BACT_ZYMO" = "Bacterial Set"
)

# Create dotplot
p <- ggplot(plot_data, aes(x = Barcode, y = MeanPct, color = Mode)) +
  geom_point(position = position_dodge(0.6), size = 3) +
  geom_errorbar(aes(ymin = MeanPct - SdPct, ymax = MeanPct + SdPct),
                width = 0.2, position = position_dodge(0.6)) +
  geom_hline(aes(yintercept = TheoreticalPct), linetype = "dashed", color = "gray50") +
  facet_grid(SampleGroup ~ Orientation, scales = "free_x", space = "free_x",
             labeller = labeller(SampleGroup = sample_group_labels)) +
  scale_color_manual(values = manual_palette) +
  theme_bw(base_size = 14) +
  theme(
    axis.text.x = element_text(angle = 90, hjust = 1, size = 10),
    axis.title = element_text(face = "bold"),
    strip.text = element_text(face = "bold"),
    legend.position = "bottom"
  ) +
  labs(x = "Barcode", y = "Mean Percentage (%)", color = "Demultiplexing Mode")

# Save figure
ggsave("path/to/figures/barcode_dotplot.png", p, width = 14, height = 8, dpi = 300)
ggsave("path/to/figures/barcode_dotplot.pdf", p, width = 14, height = 8)
ggsave("path/to/figures/barcode_dotplot.tiff", p, width = 14, height = 8, dpi = 600, compression = "lzw")

# Display plot
print(p)
```
 


We summarized sequencing read retention from DADA2 processing to assess whether PCR amplification affects data quality. By comparing the percentage of reads lost between merged and non-chimeric steps across PCR and PCR-free samples, we tested for significant differences using normality checks and Wilcoxon tests. This helps evaluate PCR’s impact on sequence filtering outcomes. Here, instead of focusing on the number of reads we get for each barcode pairs, we are more interested in the percentage that is lost at each processing step. 

```{r}

# --- Define Base Path and Identify All 'track.csv' Files ---
base_path <- "path/to/a/Folder containing your sample folders"
csv_files <- list.files(base_path, pattern = "^track\\.csv$", full.names = TRUE, recursive = TRUE)

# --- Function to Extract and Clean Track Stats from Each File ---
extract_stats_from_csv <- function(csv_path) {
  tryCatch({
    folder_name <- basename(dirname(csv_path))
    df <- read_csv(csv_path, show_col_types = FALSE)

    # Ensure first column is 'Sample'
    if (!"Sample" %in% names(df)) colnames(df)[1] <- "Sample"

    # Validate expected columns
    required_cols <- c("Sample", "input", "filtered", "denoisedF", "denoisedR", "merged", "nonchim")
    if (any(missing <- !required_cols %in% names(df))) {
      warning(paste("Missing columns in", csv_path, ":", paste(required_cols[missing], collapse = ", ")))
      return(NULL)
    }

    # Append metadata
    df %>%
      mutate(
        UniqueSampleID = paste(folder_name, Sample, sep = "_"),
        Folder = folder_name,
        reads_kept_percent = round(100 * (nonchim / input), 2),
        Group = case_when(
          str_detect(folder_name, "Bact|Zymo") ~ "Bact_Zymo",
          str_detect(folder_name, "Arch") ~ "Arch",
          TRUE ~ "Other"
        )
      )
  }, error = function(e) {
    warning(paste("Failed to read", csv_path, ":", e$message))
    return(NULL)
  })
}

# --- Extract and Combine All Valid CSV Data ---
all_stats <- map_dfr(csv_files, extract_stats_from_csv)
if (nrow(all_stats) == 0) stop("No valid data was extracted from any track.csv files.")

# --- Split and Save Group-Specific Tables ---
write.csv(filter(all_stats, Group == "Bact_Zymo"), file.path(base_path, "summary_track_Bact_Zymo.csv"), row.names = FALSE)
write.csv(filter(all_stats, Group == "Arch"), file.path(base_path, "summary_track_Arch.csv"), row.names = FALSE)

# --- Print Preview of Tables ---
cat("\n--- Bact/Zymo Samples ---\n")
print(head(select(filter(all_stats, Group == "Bact_Zymo"), UniqueSampleID, Folder, Sample, input, nonchim, reads_kept_percent)))

cat("\n--- Arch Samples ---\n")
print(head(select(filter(all_stats, Group == "Arch"), UniqueSampleID, Folder, Sample, input, nonchim, reads_kept_percent)))

# --- Reload for Downstream Processing ---
table_bact_zymo <- read_csv(file.path(base_path, "summary_track_Bact_Zymo.csv"))
table_arch <- read_csv(file.path(base_path, "summary_track_Arch.csv"))

# --- Define Standardized Sample Labels ---
sample_name_map <- c(
  "ZYMO_PCR" = "Sample_Bacteria_Zymo_PCR",
  "BACT14_PCR" = "Sample_Bacteria_1_PCR",
  "BACT19_PCR" = "Sample_Bacteria_2_PCR",
  "BACT32_PCR" = "Sample_Bacteria_3_PCR",
  "ARCH15_PCR" = "Sample_Archaea_1_PCR",
  "ARCH33_PCR" = "Sample_Archaea_2_PCR",
  "ARCH46_PCR" = "Sample_Archaea_3_PCR",
  "ZYMO_noPCR" = "Sample_Bacteria_Zymo_PCRfree",
  "BACT14_noPCR" = "Sample_Bacteria_1_PCRfree",
  "BACT19_noPCR" = "Sample_Bacteria_2_PCRfree",
  "BACT32_noPCR" = "Sample_Bacteria_3_PCRfree",
  "ARCH15_noPCR" = "Sample_Archaea_1_PCRfree",
  "ARCH33_noPCR" = "Sample_Archaea_2_PCRfree",
  "ARCH46_noPCR" = "Sample_Archaea_3_PCRfree"
)

# --- Combine and Annotate Dataset ---
combined_df <- bind_rows(table_bact_zymo, table_arch) %>%
  mutate(
    Folder = recode(Folder, !!!sample_name_map),
    Seed_Culture = str_remove(Folder, "_PCRfree$|_PCR$"),
    PCR = if_else(str_detect(Folder, "_PCRfree$"), "PCRfree", "PCR"),
    Group = if_else(str_detect(Folder, "Archaea"), "Archaea", "Bacteria/Zymo"),
    reads_lost_percent = round((merged - nonchim) / merged * 100, 2)
  ) %>%
  filter(Seed_Culture != "Sample_Bacteria_3")  # Exclude problematic sample

# --- Normality Check on % Reads Lost per Seed_Culture and PCR ---
normality_results <- combined_df %>%
  group_by(Seed_Culture, PCR) %>%
  summarise(
    n = n(),
    shapiro_p = if (n >= 3) shapiro.test(reads_lost_percent)$p.value else NA_real_,
    normality = case_when(
      is.na(shapiro_p) ~ "Insufficient data",
      shapiro_p > 0.05 ~ "Normal",
      TRUE ~ "Not normal"
    ),
    .groups = "drop"
  )

cat("\nNormality test results:\n")
print(normality_results)

# --- Wilcoxon Test for PCR Effect on % Reads Lost (by Seed_Culture) ---
stat_results <- combined_df %>%
  group_by(Seed_Culture) %>%
  filter(n_distinct(PCR) == 2) %>%
  group_map(~ tidy(wilcox.test(reads_lost_percent ~ PCR, data = .x)), .keep = TRUE) %>%
  bind_rows(.id = "group_id") %>%
  mutate(Seed_Culture = combined_df %>%
           group_by(Seed_Culture) %>%
           filter(n_distinct(PCR) == 2) %>%
           group_keys() %>%
           pull(Seed_Culture)) %>%
  arrange(p.value) %>%
  select(Seed_Culture, statistic, p.value)

cat("\nWilcoxon test results:\n")
print(stat_results)

# --- Interpret Statistical Results ---
cat("\nComments on Wilcoxon test results:\n")
stat_results %>%
  rowwise() %>%
  mutate(comment = ifelse(p.value < 0.05,
                          "Significant difference in reads lost between merged and nonchim.",
                          "No significant difference detected.")) %>%
  mutate(statement = sprintf("- %s: Wilcoxon p = %.4g → %s", Seed_Culture, p.value, comment)) %>%
  pull(statement) %>%
  cat(sep = "\n")

# --- Summary of Mean % Reads Lost per Group ---
summary_df <- combined_df %>%
  group_by(Group) %>%
  summarise(
    mean_reads_lost = mean(reads_lost_percent, na.rm = TRUE),
    se_reads_lost = sd(reads_lost_percent, na.rm = TRUE) / sqrt(n()),
    n = n(),
    .groups = "drop"
  )

cat("\nSummary of % reads lost (merged → nonchim) by Group:\n")
print(summary_df)

```


We are now going to load and clean the phyloseq files for further processing

In this part, we removed all samples that were not associated with a correct barcode pair. Furthermore, because we want to focus on taxa belonging to the Archaea kingdom for the archaeal set an BAccteria or the bacterial set, yo're going to apply a filter. 
```{r}

library(phyloseq)

# --- 1. Function to remove samples with unknown barcodes
remove_unknown_barcodes <- function(ps_object) {
  sd <- sample_data(ps_object)
  filtered_sd <- sd[!(sd$Forward_Barcode == "unknown" | sd$Reverse_Barcode == "unknown"), ]
  sample_data(ps_object) <- filtered_sd
  return(ps_object)
}

# --- 2. Function to clean phyloseq object and filter Archaea or Bacteria based on sample name
clean_and_filter_phyloseq <- function(ps_object, sample_name) {
  # Remove unknown barcodes
  ps_object <- remove_unknown_barcodes(ps_object)
  
  # Filter taxa based on sample name
  if (grepl("Arch", sample_name, ignore.case = TRUE)) {
    ps_filtered <- subset_taxa(ps_object, Kingdom == "Archaea")
  } else if (grepl("Bact", sample_name, ignore.case = TRUE) | grepl("Zymo", sample_name, ignore.case = TRUE)) {
    ps_filtered <- subset_taxa(ps_object, Kingdom == "Bacteria")
  } else {
    warning(paste("Sample name not recognized for taxonomic filtering:", sample_name))
    ps_filtered <- ps_object  # No filtering applied
  }
  
  # Rebuild cleaned phyloseq object
  ps_clean <- phyloseq(
    otu_table(otu_table(ps_filtered), taxa_are_rows = taxa_are_rows(ps_filtered)),
    sample_data(sample_data(ps_filtered)),
    tax_table(tax_table(ps_filtered))
  )
  
  # Assign cleaned object to global environment with original name
  assign(sample_name, ps_clean, envir = .GlobalEnv)
  cat("✓ Cleaned and filtered phyloseq object loaded as:", sample_name, "\n")
  
  return(ps_clean)
}

# --- 3. Load dummy datasets 

#Archaea 

ps_arch15a<-readRDS("path/to/Arch15_PCR/phyloseq_silva.rds")
ps_arch15b<-readRDS("path/to/Arch15_noPCR/phyloseq_silva.rds")
ps_arch33a<-readRDS("path/to/Arch33_PCR/phyloseq_silva.rds")
ps_arch33b<-readRDS("path/toL/Arch33_noPCR/phyloseq_silva.rds")
ps_arch46a<-readRDS("path/to/Arch46_PCR/phyloseq_silva.rds")
ps_arch46b<-readRDS("path/to/Arch46_noPCR/phyloseq_silva.rds")

#Bacteria 

ps_bact14a<-readRDS("path/to/Bact14_PCR/phyloseq_silva.rds")
ps_bact14b<-readRDS("path/to/Bact14_noPCR/phyloseq_silva.rds")
ps_bact19a<-readRDS("path/to/Bact19_PCR/phyloseq_silva.rds")
ps_bact19b<-readRDS("path/to/Bact19_noPCR/phyloseq_silva.rds")
ps_bact32a<-readRDS("path/to/Bact32_PCR/phyloseq_silva.rds")
ps_bact32b<-readRDS("path/to/Bact32_noPCR/phyloseq_silva.rds")
ps_zymoa<-readRDS("path/to/Zymo_PCR/phyloseq_silva.rds")
ps_zymob<-readRDS("path/to/Zymo_noPCR/phyloseq_silva.rds")
ps_zymob_pooled<-readRDS("path/to/ZYMOequivol_noPCR/phyloseq_silva.rds")

# --- 4. Clean and filter all datasets with names matching variables
arch_names <- c("ps_arch15a", "ps_arch15b", "ps_arch33a", "ps_arch33b", "ps_arch46a", "ps_arch46b")
bact_names <- c("ps_bact14a", "ps_bact14b", "ps_bact19a", "ps_bact19b",
                "ps_zymoa", "ps_zymob")# excluded: "ps_bact32a", "ps_bact32b"

# Prepare lists of objects
arch_list <- mget(arch_names, envir = .GlobalEnv)
bact_list <- mget(bact_names, envir = .GlobalEnv)

# Apply cleaning + filtering on Archaea group
arch_cleaned_list <- mapply(
  FUN = clean_and_filter_phyloseq,
  ps_object = arch_list,
  sample_name = names(arch_list),
  SIMPLIFY = FALSE
)

# Apply cleaning + filtering on Bacteria/Zymo group
bact_cleaned_list <- mapply(
  FUN = clean_and_filter_phyloseq,
  ps_object = bact_list,
  sample_name = names(bact_list),
  SIMPLIFY = FALSE
)


```

First, we took a look at the read counts we had for each ps file
```{r}
# --- Function to inspect read counts
get_read_counts <- function(ps_object) {
  read_counts <- sample_sums(ps_object)
  df <- data.frame(Sample = names(read_counts), Read_Count = as.numeric(read_counts))
  df_sorted <- df[order(df$Read_Count), ]
  lowest_20 <- head(df_sorted, 20)
  return(list(all = df, lowest_20 = lowest_20))
}

highlight_lowest_read_counts <- function(ps_object, label) {
  cat("\n--- Lowest 20 read counts for:", label, "---\n")
  rc <- get_read_counts(ps_object)
  print(rc$lowest_20)
  invisible(rc$all)
}

# --- Check read counts for individual datasets

# Archaea
highlight_lowest_read_counts(ps_arch15a, "arch15a")
highlight_lowest_read_counts(ps_arch15b, "arch15b")
highlight_lowest_read_counts(ps_arch33a, "arch33a")
highlight_lowest_read_counts(ps_arch33b, "arch33b")
highlight_lowest_read_counts(ps_arch46a, "arch46a")
highlight_lowest_read_counts(ps_arch46b, "arch46b")

# Bacteria/Zymo
highlight_lowest_read_counts(ps_bact14a, "bact14a")
highlight_lowest_read_counts(ps_bact14b, "bact14b")
highlight_lowest_read_counts(ps_bact19a, "bact19a")
highlight_lowest_read_counts(ps_bact19b, "bact19b")
#highlight_lowest_read_counts(ps_bact32a, "bact32a")
#highlight_lowest_read_counts(ps_bact32b, "bact32b")
highlight_lowest_read_counts(ps_zymoa,   "zymoa")
highlight_lowest_read_counts(ps_zymob,   "zymob")
#highlight_lowest_read_counts(ps_zymob_pooled, "zymob_pooled")
```

Now we are going to take a look at the rarefaction curves to ensure that the sequencing depth was sufficient to ensure proper profiling of microbial community in each sample. 

```{r}

# Create output folder
dir.create("Rarefaction_Plots", showWarnings = FALSE)

# List of phyloseq objects
ps_list <- list(
  Archaea_1_PCR = Arch15a_filtered_archaea_new,
  Archaea_1_PCRfree = Arch15b_filtered_archaea_new,
  Archaea_2_PCR = Arch33a_filtered_archaea_new,
  Archaea_2_noPCR = Arch33b_filtered_archaea_new,
  Archaea_3_PCR = Arch46a_filtered_archaea_new,
  Archaea_3_PCRfree = Arch46b_filtered_archaea_new,
  Bacteria_1_PCR = Bact14a_filtered_bacteria_new,
  Bacteria_1_PCRfree = Bact14b_filtered_bacteria_new,
  Bacteria_2_PCR = Bact19a_filtered_bacteria_new,
  Bacteria_2_PCRfree = Bact19b_filtered_bacteria_new,
  Zymo_PCR   = Zymoa_filtered_bacteria_new,
  Zymo_PCRfree   = Zymob_filtered_bacteria_new
)

for (name in names(ps_list)) {
  ps <- ps_list[[name]]
  
  otu <- otu_table(ps)
  if (taxa_are_rows(ps)) {
    otu <- t(otu)
  }
  otu <- as(otu, "matrix")
  
  # Function to plot rarefaction curves with staggered labels
  plot_rarefaction_with_labels <- function(otu, plot_title) {
    rarecurve_list <- rarecurve(otu, step = 50, cex = 0.5, label = FALSE, return = TRUE,
                                xlab = "Number of sequences", ylab = "Number of species", main = plot_title)
    
    for (i in seq_along(rarecurve_list)) {
      last_x <- max(attr(rarecurve_list[[i]], "Subsample"))
      last_y <- rarecurve_list[[i]][length(rarecurve_list[[i]])]
      
      # Offset each label vertically based on its index to avoid overlap
      y_offset <- (i - 1) * 100  # You can change 100 to more or less depending on spacing
      text(x = last_x + 200, y = last_y + y_offset, labels = rownames(otu)[i], pos = 4, cex = 0.7)
    }
  }
  
  # --- PNG
  png(filename = paste0("Rarefaction_Plots/", name, "_rarefaction.png"), width = 1200, height = 1000, res = 150)
  plot_rarefaction_with_labels(otu, name)
  dev.off()
  
  # --- PDF
  pdf(file = paste0("Rarefaction_Plots/", name, "_rarefaction.pdf"), width = 8, height = 7)
  plot_rarefaction_with_labels(otu, name)
  dev.off()
  
  # --- TIFF
  tiff(filename = paste0("Rarefaction_Plots/", name, "_rarefaction.tiff"), width = 1200, height = 1000, res = 150)
  plot_rarefaction_with_labels(otu, name)
  dev.off()
}


```

We can now perform the rarefaction for each ps file individually. 

```{r}
# --- Rarefy phyloseq object
rarefy_ps <- function(ps_object, name, min_threshold = 1000, rng_seed = 42) {
  read_counts <- sample_sums(ps_object)
  low_samples <- names(read_counts[read_counts < min_threshold])
  
  if (length(low_samples) > 0) {
    cat("\nSamples removed from", name, "( <", min_threshold, "reads):\n")
    print(low_samples)
    ps_object <- prune_samples(!(sample_names(ps_object) %in% low_samples), ps_object)
  } else {
    cat("\nNo samples removed from", name, "\n")
  }
  
  new_counts <- sample_sums(ps_object)
  if (length(new_counts) == 0) stop("No samples left in ", name)
  
  rare_depth <- min(new_counts)
  cat("Rarefying", name, "to", rare_depth, "reads/sample\n")
  
  ps_rarefied <- rarefy_even_depth(ps_object,
                                   sample.size = rare_depth,
                                   rngseed = rng_seed,
                                   verbose = FALSE,
                                   replace = FALSE)
  
  ps_rarefied <- prune_taxa(taxa_sums(ps_rarefied) > 0, prune_samples(sample_sums(ps_rarefied) > 0, ps_rarefied))
  return(ps_rarefied)
}

# --- Rarefy each dataset

# Archaea
arch_rarefied_15a <- rarefy_ps(ps_arch15a, "ps_arch15a")
arch_rarefied_15b <- rarefy_ps(ps_arch15b, "ps_arch15b")
arch_rarefied_33a <- rarefy_ps(ps_arch33a, "ps_arch33a")
arch_rarefied_33b <- rarefy_ps(ps_arch33b, "ps_arch33b")
arch_rarefied_46a <- rarefy_ps(ps_arch46a, "ps_arch46a")
arch_rarefied_46b <- rarefy_ps(ps_arch46b, "ps_arch46b")

# Bacteria/Zymo
bact_rarefied_14a <- rarefy_ps(ps_bact14a, "ps_bact14a")
bact_rarefied_14b <- rarefy_ps(ps_bact14b, "ps_bact14b")
bact_rarefied_19a <- rarefy_ps(ps_bact19a, "ps_bact19a")
bact_rarefied_19b <- rarefy_ps(ps_bact19b, "ps_bact19b")
bact_rarefied_32a <- rarefy_ps(ps_bact32a, "ps_bact32a")
bact_rarefied_32b <- rarefy_ps(ps_bact32b, "ps_bact32b")
bact_rarefied_zymo_a <- rarefy_ps(ps_zymoa, "ps_zymoa")
bact_rarefied_zymo_b <- rarefy_ps(ps_zymob, "ps_zymob")
```

Then, datasets are merged into two meta-phyloseq files to which we add another column to define the in-line barcode pair that was used to generate the library. 
```{r}
# --- Merge rarefied phyloseq objects

ps_arch_combined_rarefied <- merge_phyloseq(
  arch_rarefied_15a, arch_rarefied_15b,
  arch_rarefied_33a, arch_rarefied_33b,
  arch_rarefied_46a, arch_rarefied_46b
)

ps_bact_combined_rarefied <- merge_phyloseq(
  bact_rarefied_14a, bact_rarefied_14b,
  bact_rarefied_19a, bact_rarefied_19b,
  bact_rarefied_zymo_a, bact_rarefied_zymo_b
)# excluded:   bact_rarefied_32a, bact_rarefied_32b,bact_rarefied_zymo_pooled

# --- Add Barcode_Combination column
add_barcode_combination <- function(ps_object) {
  sample_data(ps_object)$Barcode_Combination <- paste0(
    sample_data(ps_object)$Forward_Barcode, "-", 
    sample_data(ps_object)$Reverse_Barcode
  )
  return(ps_object)
}

ps_arch_combined_rarefied <- add_barcode_combination(ps_arch_combined_rarefied)
ps_bact_combined_rarefied <- add_barcode_combination(ps_bact_combined_rarefied)

```

Now we are ready to do some diversity analysis. The first section generates Simpson diversity plots excluding one sample group and combines Archaea and Bacteria plots.

Figure : Simpson Diversity Plot Generation and Export
```{r}
# --- Function to Generate Simpson Diversity Plot ---
# Inputs: 
# - ps_obj: phyloseq object
# - tax_level: taxonomic rank to agglomerate (e.g., "Species"), NULL for no agglomeration
# - label: plot title label
generate_simpson_plot <- function(ps_obj, tax_level = NULL, label = "Data") {
  
  # Agglomerate at specified taxonomic level if provided
  if (!is.null(tax_level)) {
    ps_obj <- tax_glom(ps_obj, taxrank = tax_level)
  }
  
  # Exclude samples with Seed_Culture "BACT32" and prune empty samples
  ps_obj <- subset_samples(ps_obj, Seed_Culture != "BACT32")
  ps_obj <- prune_samples(sample_sums(ps_obj) > 0, ps_obj)
  
  # Estimate Simpson diversity index per sample
  alpha_div <- estimate_richness(ps_obj, measures = "Simpson")
  alpha_div$Sample <- rownames(alpha_div)
  
  # Extract sample metadata and merge with alpha diversity
  meta_df <- data.frame(sample_data(ps_obj))
  meta_df$Sample <- rownames(meta_df)
  
  merged_df <- left_join(meta_df, alpha_div, by = "Sample") %>%
    mutate(
      Barcode_Combination = paste(Forward_Barcode, Reverse_Barcode, sep = "_"),
      Condition_raw = paste(Seed_Culture, PCR, sep = "_"),
      Forward_Barcode = factor(paste0("Forward ", Forward_Barcode),
                               levels = paste0("Forward ", 1:13))
    )
  
  # Map raw condition names to descriptive condition labels
  condition_map <- c(
    "BACT14_no" = "Bacteria_1_PCRfree",
    "BACT14_yes" = "Bacteria_1_PCR",
    "BACT19_no" = "Bacteria_2_PCRfree",
    "BACT19_yes" = "Bacteria_2_PCR",
    "ZYMO_no" = "Zymo_PCRfree",
    "ZYMO_yes" = "Zymo_PCR",
    "ARCH15_no" = "Archaea_1_PCRfree",
    "ARCH15_yes" = "Archaea_1_PCR",
    "ARCH33_no" = "Archaea_2_PCRfree",
    "ARCH33_yes" = "Archaea_2_PCR",
    "ARCH46_no" = "Archaea_3_PCRfree",
    "ARCH46_yes" = "Archaea_3_PCR"
  )
  merged_df$Condition <- factor(condition_map[merged_df$Condition_raw])
  
  # Define custom color palette for plotting
  my_palette <- c("#0091AD", "#FCD0A1", "#D16666", "#B1B695", "orange", "#253031",
                  "#D4C1EC", "lightpink", "#6A0572", "#3E92CC", "#FF6B6B", "#75B79E",
                  "#C34A36", "#A0CED9")
  
  # Generate Simpson diversity plot
  plot <- ggplot(merged_df, aes(x = Reverse_Barcode, y = Simpson, color = Condition)) +
    geom_point(size = 3, alpha = 0.8, position = position_dodge(width = 1)) +
    geom_line(aes(group = Condition), linewidth = 0.7, alpha = 0.3, position = position_dodge(width = 1.5)) +
    facet_grid(~ Forward_Barcode, scales = "free_x", space = "free_x") +
    scale_color_manual(values = my_palette) +
    scale_y_continuous(breaks = seq(0, 1, by = 0.025)) +
    scale_x_discrete(expand = expansion(mult = c(0.1, 0.1))) +
    labs(
      title = label,
      x = "Reverse tagged primer",
      y = "Simpson's diversity",
      color = "Sample"
    ) +
    theme_minimal(base_size = 14) +
    theme(
      axis.text.x = element_text(angle = 90, vjust = 0.5, hjust = 1, size = 9),
      strip.text = element_text(size = 12, face = "bold"),
      strip.placement = "outside",
      panel.spacing.x = unit(0.2, "lines"),
      legend.position = "bottom",
      plot.title = element_text(hjust = 0.5, face = "bold", size = 16)
    )
  
  return(plot)
}

```


For the publication, we combined the two plots we had both Bacteria and Archaea using this function:
```{r}
# --- Function to Export Combined Archaea and Bacteria Simpson Plots ---
# Inputs:
# - p_archaea: ggplot object for Archaea
# - p_bacteria: ggplot object for Bacteria
# - output_dir: directory path to save plots
# - base_filename: base name for output files
export_simpson_composite <- function(p_archaea, p_bacteria, output_dir = "path/to/plots", base_filename = "Simpson_Archaea_Bacteria_Composite") {
  
  # Add titles to each plot
  p_archaea <- p_archaea + labs(title = "Archaea (ASV level)")
  p_bacteria <- p_bacteria + labs(title = "Bacteria (Species level)")
  
  # Combine plots vertically with shared legend
  combined_plot <- p_archaea / p_bacteria +
    plot_layout(ncol = 1, heights = c(1, 1)) &
    theme(legend.position = "bottom")
  
  # Define file paths for saving
  path_png  <- file.path(output_dir, paste0(base_filename, ".png"))
  path_pdf  <- file.path(output_dir, paste0(base_filename, ".pdf"))
  path_tiff <- file.path(output_dir, paste0(base_filename, ".tiff"))
  
  # Save combined plots in multiple formats with high resolution
  ggsave(path_png, plot = combined_plot, width = 20, height = 14, dpi = 600, bg = "white")
  ggsave(path_pdf, plot = combined_plot, width = 20, height = 14, device = cairo_pdf)
  ggsave(path_tiff, plot = combined_plot, width = 20, height = 14, dpi = 600, compression = "lzw", bg = "white")
  
  cat("Saved composite plot to:\n", path_png, "\n", path_pdf, "\n", path_tiff, "\n")
}

# --- Example Usage: Generate and Export Simpson Diversity Plots ---

# Define dummy output directory for saving plots
output_dir <- "path/to/plots"

# Generate Simpson diversity plots for Archaea and Bacteria datasets
plot_archaea <- generate_simpson_plot(ps_arch_combined_rarefied, tax_level = NULL, label = "Archaea (ASV Level)")
plot_bacteria <- generate_simpson_plot(ps_bact_combined_rarefied, tax_level = "Species", label = "Bacteria + Zymo (Species Level)")

# Export combined plot to specified directory
export_simpson_composite(plot_archaea, plot_bacteria, output_dir = output_dir, base_filename = "Simpson_Archaea_Bacteria_Composite")

```

Table: Alpha Diversity Summary Statistics and Statistical Testing
This second section calculates alpha diversity metrics and Pielou evenness for bacteria and archaea, merges with metadata, summarizes in mean ± sd format by experimental groups, and exports CSV tables.

```{r}
# --- Function to Calculate Alpha Diversity Summary and Export ---

# Inputs:
# - ps_object: phyloseq object for either bacteria or archaea
# - output_csv: filename to save summary statistics
calculate_alpha_diversity_summary <- function(ps_object, output_csv) {
  
  # Calculate alpha diversity metrics: Observed richness, Shannon, Simpson
  alpha_df <- estimate_richness(ps_object, measures = c("Observed", "Shannon", "Simpson"))
  alpha_df$Sample <- rownames(alpha_df)
  
  # Calculate evenness using Pielou index
  evenness_df <- evenness(ps_object, index = "pielou")
  evenness_df$Sample <- rownames(evenness_df)
  
  # Normalize sample names by replacing "-" with "."
  evenness_df$Sample <- gsub("-", ".", evenness_df$Sample)
  
  # Merge diversity metrics into one dataframe
  alpha_combined <- left_join(alpha_df, evenness_df, by = "Sample")
  
  # Add sample metadata
  meta_df <- data.frame(sample_data(ps_object))
  meta_df$Sample <- rownames(meta_df)
  meta_df$Sample <- gsub("-", ".", meta_df$Sample)  # Ensure consistent sample names
  
  full_df <- left_join(meta_df, alpha_combined, by = "Sample")
  
  # Convert metrics to numeric
  full_df <- full_df %>%
    mutate(
      Observed = as.numeric(Observed),
      Shannon = as.numeric(Shannon),
      Simpson = as.numeric(Simpson),
      pielou = as.numeric(pielou)
    )
  
  # Group by Seed_Culture and PCR, calculate mean ± sd summaries
  summary_stats <- full_df %>%
    group_by(Seed_Culture, PCR) %>%
    summarise(
      Shannon = sprintf("%.2f ± %.2f", mean(Shannon, na.rm = TRUE), sd(Shannon, na.rm = TRUE)),
      Simpson = sprintf("%.2f ± %.2f", mean(Simpson, na.rm = TRUE), sd(Simpson, na.rm = TRUE)),
      Pielou = sprintf("%.2f ± %.2f", mean(pielou, na.rm = TRUE), sd(pielou, na.rm = TRUE)),
      Richness = sprintf("%.2f ± %.2f", mean(Observed, na.rm = TRUE), sd(Observed, na.rm = TRUE)),
      .groups = "drop"
    )
  
  # Save summary statistics to CSV
  write.csv(summary_stats, output_csv, row.names = FALSE)
  
  return(list(summary = summary_stats, full_data = full_df))
}

# --- Calculate Alpha Diversity Summary for Bacteria ---

bacteria_results <- calculate_alpha_diversity_summary(
  ps_object = ps_bact_combined_rarefied,
  output_csv = "alpha_diversity_summary_bacteria.csv"
)

print(bact_results$summary)

# --- Calculate Alpha Diversity Summary for Archaea ---

archaea_results <- calculate_alpha_diversity_summary(
  ps_object = ps_arch_combined_rarefied,
  output_csv = "alpha_diversity_summary_archaea.csv"
)

print(archaea_results$summary)

```

Statistical Testing of PCR Effect on Alpha Diversity Metrics per Sample
This last section performs paired t-tests on diversity metrics to detect PCR effects per seed culture group and applies multiple testing correction, outputting significant results.Because the data are paired (i.e., measurements come from the same seed culture with and without PCR), we perform paired statistical tests. Before running the tests, we check the normality of the differences between paired samples using the Shapiro-Wilk test. If the differences are approximately normally distributed, a paired t-test is applied; otherwise, a non-parametric Wilcoxon signed-rank test is used. To control for the risk of false positives due to multiple comparisons across different diversity metrics and seed culture groups, p-values are adjusted using the False Discovery Rate (FDR) method.
```{r}
# --- Statistical Testing of PCR Effect on Alpha Diversity Metrics per Seed_Culture ---

# Inputs:
# - full_df: dataframe with merged metadata and diversity metrics (from previous step)
# - output_csv: filename to save statistical test results

test_pcr_effect <- function(full_df, output_csv = "alpha_diversity_pcr_effect_tests.csv") {
  
  div_metrics <- c("Shannon", "Simpson", "pielou", "Observed")
  test_results <- data.frame()
  
  # Loop over Seed_Culture groups and metrics
  for (sample in unique(full_df$Seed_Culture)) {
    sample_data <- full_df %>% filter(Seed_Culture == sample)
    
    for (metric in div_metrics) {
      values_pcrfree <- sample_data %>% filter(PCR == "no") %>% pull(!!sym(metric))
      values_pcr <- sample_data %>% filter(PCR == "yes") %>% pull(!!sym(metric))
      
      # Conduct paired test only if both groups have >= 3 samples
      if (length(values_pcrfree) >= 3 && length(values_pcr) >= 3) {
        differences <- values_pcr - values_pcrfree
        
        # Normality test on differences
        normality_test <- tryCatch(shapiro.test(differences), error = function(e) NULL)
        normality_p <- if (!is.null(normality_test)) normality_test$p.value else NA
        
        # Choose test based on normality
        if (!is.na(normality_p) && normality_p >= 0.05) {
          test <- tryCatch(
            t.test(values_pcrfree, values_pcr, paired = TRUE),
            error = function(e) NULL
          )
          test_type <- "Paired t-test"
        } else {
          test <- tryCatch(
            wilcox.test(values_pcrfree, values_pcr, paired = TRUE),
            error = function(e) NULL
          )
          test_type <- "Wilcoxon signed-rank test"
        }
        
        pval <- if (!is.null(test)) test$p.value else NA
        
      } else {
        pval <- NA
        test_type <- NA
        normality_p <- NA
      }
      
      test_results <- rbind(test_results, data.frame(
        Seed_Culture = sample,
        Metric = metric,
        Test = test_type,
        Normality_p = normality_p,
        P_value = pval
      ))
    }
  }
  
  # Adjust p-values for multiple testing using FDR
  test_results$FDR_adjusted <- p.adjust(test_results$P_value, method = "fdr")
  
  # Save test results
  write.csv(test_results, output_csv, row.names = FALSE)
  
  return(test_results)
}

#  Perform PCR Effect Statistical Testing ---

archaea_test_results <- test_pcr_effect(
  full_df = archaea_results$full_data,
  output_csv = "alpha_diversity_pcr_effect_tests_archaea.csv"
)

print(archaea_test_results %>% filter(FDR_adjusted < 0.05))

bacteria_test_results <- test_pcr_effect(
  full_df = bacteria_results$full_data,
  output_csv = "alpha_diversity_pcr_effect_tests_bacteria.csv"
)

print(bacteria_test_results %>% filter(FDR_adjusted < 0.05))

```

More statistical tests to check the individual effect of Forward and Reverse tagged primer on each sample individually

```{r}

# ======= Function to calculate alpha diversity dataframe =======
get_alpha_df <- function(ps_object) {
  alpha_df <- estimate_richness(ps_object, measures = c("Observed", "Shannon", "Simpson"))
  alpha_df$Sample <- rownames(alpha_df)
  
  evenness_df <- evenness(ps_object, index = "pielou")
  evenness_df$Sample <- rownames(evenness_df)
  
  evenness_df$Sample <- gsub("-", ".", evenness_df$Sample)
  
  alpha_combined <- left_join(alpha_df, evenness_df, by = "Sample")
  
  meta_df <- data.frame(sample_data(ps_object))
  meta_df$Sample <- rownames(meta_df)
  meta_df$Sample <- gsub("-", ".", meta_df$Sample)
  
  full_df <- left_join(meta_df, alpha_combined, by = "Sample")
  
  full_df <- full_df %>%
    mutate(
      Observed = as.numeric(Observed),
      Shannon = as.numeric(Shannon),
      Simpson = as.numeric(Simpson),
      pielou = as.numeric(pielou)
    )
  
  return(full_df)
}

# ======= Function to test barcode effects within each condition =======
test_barcode_effect_by_condition <- function(full_df, ps_name = "ps_object") {
  div_metrics <- c("Shannon", "Simpson", "pielou", "Observed")
  barcode_results <- data.frame()
  
  # Get unique combinations of Seed_Culture and PCR
  conditions <- full_df %>% 
    select(Seed_Culture, PCR) %>% 
    distinct()
  
  for (i in 1:nrow(conditions)) {
    cond <- conditions[i, ]
    
    cond_df <- full_df %>%
      filter(Seed_Culture == cond$Seed_Culture, PCR == cond$PCR)
    
    # Skip if not enough samples
    if (nrow(cond_df) < 3) next
    
    for (metric in div_metrics) {
      for (barcode_type in c("Forward_Barcode", "Reverse_Barcode")) {
        df_metric <- cond_df %>%
          select(all_of(barcode_type), !!sym(metric)) %>%
          filter(!is.na(!!sym(metric)), !is.na(!!sym(barcode_type)))
        
        barcode_levels <- unique(df_metric[[barcode_type]])
        if (length(barcode_levels) < 2) {
          next  # Not enough groups to test
        }
        
        # Check normality of each group
        group_normality_p <- sapply(barcode_levels, function(bc) {
          vals <- df_metric %>% filter(!!sym(barcode_type) == bc) %>% pull(!!sym(metric))
          if (length(vals) < 3) {
            return(NA)
          }
          pval <- tryCatch(shapiro.test(vals)$p.value, error = function(e) NA)
          return(pval)
        }, USE.NAMES = TRUE)
        
        # If most groups have p > 0.05 => normal => ANOVA, else => Kruskal-Wallis
        prop_normal <- mean(group_normality_p >= 0.05, na.rm = TRUE)
        
        if (!is.na(prop_normal) && prop_normal > 0.5) {
          # Use ANOVA
          test_obj <- tryCatch(
            aov(as.formula(paste(metric, "~", barcode_type)), data = df_metric),
            error = function(e) NULL
          )
          pval <- if (!is.null(test_obj)) summary(test_obj)[[1]][["Pr(>F)"]][1] else NA
          test_type <- "ANOVA"
        } else {
          # Use Kruskal-Wallis
          test_obj <- tryCatch(
            kruskal.test(as.formula(paste(metric, "~", barcode_type)), data = df_metric),
            error = function(e) NULL
          )
          pval <- if (!is.null(test_obj)) test_obj$p.value else NA
          test_type <- "Kruskal-Wallis"
        }
        
        barcode_results <- rbind(barcode_results, data.frame(
          PS_object = ps_name,
          Seed_Culture = cond$Seed_Culture,
          PCR = cond$PCR,
          Metric = metric,
          Barcode_type = barcode_type,
          Test = test_type,
          P_value = pval
        ))
      }
    }
  }
  
  # Adjust p-values within each metric & barcode type
  barcode_results <- barcode_results %>%
    group_by(Metric, Barcode_type) %>%
    mutate(FDR_adjusted = p.adjust(P_value, method = "fdr")) %>%
    ungroup()
  
  return(barcode_results)
}

# ============ FOR BACTERIA ============

ps_object_bact <- ps_bact_zymo_combined_rarefied
full_df_bact <- get_alpha_df(ps_object_bact)

# Test barcode effect by condition
barcode_results_bact <- test_barcode_effect_by_condition(full_df_bact, ps_name = "Bacteria")

# Save results
write.csv(barcode_results_bact, "barcode_effect_tests_bacteria_by_condition.csv", row.names = FALSE)
print(barcode_results_bact %>% filter(FDR_adjusted < 0.05))

# ============ FOR ARCHAEA ============

ps_object_arch <- ps_arch_combined_rarefied
full_df_arch <- get_alpha_df(ps_object_arch)

# Test barcode effect by condition
barcode_results_arch <- test_barcode_effect_by_condition(full_df_arch, ps_name = "Archaea")

# Save results
write.csv(barcode_results_arch, "barcode_effect_tests_archaea_by_condition.csv", row.names = FALSE)
print(barcode_results_arch %>% filter(FDR_adjusted < 0.05))

```


Now we'll switch to Hill numbers

```{r}
out_dir <- "path/to/output/figures_and_tables"
if (!dir.exists(out_dir)) dir.create(out_dir, recursive = TRUE, showWarnings = FALSE)

#(Optional) Load your phyloseq objects
# ps_arch_combined_rarefied <- readRDS("path/to/ps_arch_combined_rarefied.rds")
# ps_bact_zymo_combined_rarefied <- readRDS("path/to/ps_bact_zymo_combined_rarefied.rds")

# For the rest of the script, we expect:
#   ps_arch2 = archaeal phyloseq with alpha indices stored in sample_data
#   ps_bact2 = bacterial phyloseq with alpha indices stored in sample_data

#Utilities

# Build a Barcode_Combination if missing (Forward-Reverse)
add_barcode_combination <- function(ps) {
  sd <- as(sample_data(ps), "data.frame")
  if (!"Barcode_Combination" %in% colnames(sd)) {
    fb <- if ("Forward_Barcode" %in% colnames(sd)) as.character(sd$Forward_Barcode) else "F"
    rb <- if ("Reverse_Barcode" %in% colnames(sd)) as.character(sd$Reverse_Barcode) else "R"
    sd$Barcode_Combination <- paste0(fb, "-", rb)
    sample_data(ps) <- sample_data(sd)
  }
  ps
}

# Safe helper: add rownames as a column without overwriting existing names
safe_add_rownames <- function(df, name = "Sample") {
  rn <- rownames(df); if (is.null(rn)) rn <- seq_len(nrow(df))
  if (name %in% names(df)) {
    alt <- paste0(name, "_row")
    while (alt %in% names(df)) alt <- paste0(alt, "_x")
    df[[alt]] <- rn
  } else df[[name]] <- rn
  df
}

# Improved labels for metrics (for axis titles/legends)
pretty_measure_name <- function(m) {
  switch(m,
         "Observed"   = "Richness (Hill q=0)",
         "Hill_q0"    = "Richness (Hill q=0)",
         "Shannon"    = "Shannon entropy",
         "Hill_q1"    = "Hill q=1 (effective diversity)",
         "Simpson"    = "Simpson (∑p²)",
         "InvSimpson" = "Hill q=2 (1/∑p²)",
         "Hill_q2"    = "Hill q=2 (effective diversity)",
         "Pielou_J"   = "Pielou's evenness",
         "Evenness_q1"= "Evenness (q=1)",
         "Evenness_q2"= "Evenness (q=2)",
         m)
}

# Auto Y-limits depending on metric (0–1 for bounded metrics, otherwise [0, max+padding])
auto_limits_for_measure <- function(vals, measure) {
  bounded01 <- measure %in% c("Simpson","Pielou_J","Evenness_q1","Evenness_q2")
  if (bounded01) return(c(0,1))
  v <- vals[is.finite(vals)]
  if (!length(v)) return(NULL)
  vmax <- max(v, na.rm = TRUE)
  vmin <- min(0, min(v, na.rm = TRUE))
  pad  <- max(0.05*vmax, 0.5)
  c(vmin, vmax + pad)
}

#Compute & inject alpha indices (Hill numbers included)

# tax_level:
#   - NULL       → ASV level
#   - "Species"  → agglomerate to Species

compute_alpha_and_annotate <- function(ps, tax_level = NULL, drop_seed = NULL) {
  # Optional agglomeration by taxonomic rank
  if (!is.null(tax_level)) ps <- tax_glom(ps, taxrank = tax_level)

  # Optionally drop specific seed (if present)
  if (!is.null(drop_seed) && "Seed_Culture" %in% colnames(sample_data(ps))) {
    ps <- subset_samples(ps, is.na(Seed_Culture) | Seed_Culture != drop_seed)
  }

  # Clean up: remove empty samples, add Barcode_Combination
  ps <- prune_samples(sample_sums(ps) > 0, ps)
  ps <- add_barcode_combination(ps)

  # Ensure valid sample names
  sample_names(ps) <- make.names(sample_names(ps), unique = TRUE)

  # Alpha diversity
  div <- estimate_richness(ps, measures = c("Observed", "Shannon", "Simpson", "InvSimpson")) %>%
    rownames_to_column("SampleID")

  if (nrow(div) == 0 || all(is.na(div$Observed))) {
    warning("No diversity values could be computed. Check that the phyloseq object contains non-empty taxa.")
    return(list(ps = ps, alpha_table = data.frame()))
  }

  div <- div %>%
    mutate(
      Hill_q0   = Observed,
      Hill_q1   = exp(Shannon),
      Hill_q2   = InvSimpson,
      Pielou_J  = ifelse(Observed > 1, Shannon / log(Observed), NA_real_),
      Evenness_q1 = ifelse(Observed > 0, Hill_q1 / Hill_q0, NA_real_),
      Evenness_q2 = ifelse(Observed > 0, Hill_q2 / Hill_q0, NA_real_)
    )

  meta <- as(sample_data(ps), "data.frame") %>% rownames_to_column("SampleID")
  merged <- left_join(meta, div, by = "SampleID")
  merged_df <- as.data.frame(merged, stringsAsFactors = FALSE)
  rownames(merged_df) <- merged_df$SampleID
  merged_df$SampleID <- NULL
  sample_data(ps) <- sample_data(merged_df)

  list(ps = ps, alpha_table = merged_df)
}

# Auto-selected tests (PCR vs PCR-free)

# For each Seed_Culture, choose paired/unpaired and parametric/non-parametric test automatically.
auto_test_pcr_effects <- function(ps,
                                  metrics = c("Observed", "Shannon", "Simpson", "InvSimpson",
                                              "Hill_q0","Hill_q1","Hill_q2",
                                              "Pielou_J","Evenness_q1","Evenness_q2"),
                                  group_var = "Seed_Culture",
                                  pcr_var   = "PCR",
                                  pairing_var = "Barcode_Combination") {

  df <- as(sample_data(ps), "data.frame")

  # Keep only available metrics
  metrics <- metrics[metrics %in% colnames(df)]
  if (length(metrics) == 0) {
    warning("No requested metrics found in sample_data(ps).")
    return(data.frame())
  }

  df$PCR_bin <- dplyr::case_when(
    df[[pcr_var]] %in% c("yes","YES","Yes", TRUE) ~ "yes",
    df[[pcr_var]] %in% c("no","NO","No", FALSE)   ~ "no",
    TRUE ~ as.character(df[[pcr_var]])
  )

  out <- list()

  for (sc in sort(unique(df[[group_var]]))) {
    sub <- df[df[[group_var]] == sc, , drop = FALSE]
    if (nrow(sub) < 3) next
    a <- sub[sub$PCR_bin == "yes", , drop = FALSE]
    b <- sub[sub$PCR_bin == "no",  , drop = FALSE]
    if (nrow(a) == 0 || nrow(b) == 0) next

    # pairing if shared Barcode_Combination exists
    paired_possible <- FALSE
    if (pairing_var %in% names(sub)) {
      common_bc <- intersect(as.character(a[[pairing_var]]), as.character(b[[pairing_var]]))
      paired_possible <- length(common_bc) >= 2
    } else common_bc <- character(0)

    for (m in metrics) {
      if (!m %in% names(sub)) next

      if (paired_possible) {
        aa <- a[a[[pairing_var]] %in% common_bc, , drop = FALSE] %>% arrange(.data[[pairing_var]])
        bb <- b[b[[pairing_var]] %in% common_bc, , drop = FALSE] %>% arrange(.data[[pairing_var]])
        x <- aa[[m]]; y <- bb[[m]]
        ok <- which(!is.na(x) & !is.na(y)); x <- x[ok]; y <- y[ok]
        paired_flag <- TRUE
      } else {
        x <- a[[m]]; y <- b[[m]]
        paired_flag <- FALSE
      }

      if (length(x) < 2 || length(y) < 2) next

      normality_flag <- NA_character_; var_equal_flag <- NA_character_
      test_used <- NA_character_; p_val <- NA_real_

      if (paired_flag) {
        normal <- FALSE
        if (length(x) >= 3) {
          sh_p <- tryCatch(shapiro.test(x - y)$p.value, error = function(e) NA_real_)
          normal <- !is.na(sh_p) && sh_p > 0.05
          normality_flag <- ifelse(normal, "OK", "non-normal")
        }

        if (normal) {
          res <- t.test(x, y, paired = TRUE)
          test_used <- "paired t-test"; p_val <- res$p.value
        } else {
          res <- wilcox.test(x, y, paired = TRUE, exact = FALSE)
          test_used <- "Wilcoxon signed-rank"; p_val <- res$p.value
        }

      } else {
        normal <- FALSE
        if (length(x) >= 3 && length(y) >= 3) {
          shA <- tryCatch(shapiro.test(x)$p.value, error=function(e) NA_real_)
          shB <- tryCatch(shapiro.test(y)$p.value, error=function(e) NA_real_)
          normal <- (!is.na(shA) && shA > 0.05) && (!is.na(shB) && shB > 0.05)
          normality_flag <- ifelse(normal, "OK", "non-normal")
        }

        if (normal) {
          vt <- var.test(x, y)
          equal_var <- vt$p.value > 0.05
          var_equal_flag <- ifelse(equal_var, "equal var", "unequal var")
          res <- t.test(x, y, var.equal = equal_var)
          test_used <- if (equal_var) "Student t-test" else "Welch t-test"
          p_val <- res$p.value
        } else {
          res <- wilcox.test(x, y, paired = FALSE, exact = FALSE)
          test_used <- "Wilcoxon rank-sum"; p_val <- res$p.value
        }
      }

      out[[length(out) + 1]] <- data.frame(
        Seed_Culture = sc, Metric = m,
        Mode = ifelse(paired_flag, "paired", "unpaired"),
        mean_yes = mean(x, na.rm = TRUE),
        mean_no  = mean(y, na.rm = TRUE),
        sd_yes = sd(x, na.rm = TRUE),
        sd_no  = sd(y, na.rm = TRUE),
        test_used = test_used,
        p_value = p_val
      )
    }
  }

  res <- bind_rows(out)
  if (nrow(res) > 0) res$p_adj_BH <- p.adjust(res$p_value, method = "BH")
  res
}

# Add a clean Seed_Label (Seed + PCR) for plots

seed_label_lut <- c(
  "BACT14|no" = "Bacteria_1_PCRfree",
  "BACT14|yes"= "Bacteria_1_PCR",
  "BACT19|no" = "Bacteria_2_PCRfree",
  "BACT19|yes"= "Bacteria_2_PCR",
  "ZYMO|no"   = "Zymo_PCRfree",
  "ZYMO|yes"  = "Zymo_PCR",
  "ARCH15|no" = "Archaea_1_PCRfree",
  "ARCH15|yes"= "Archaea_1_PCR",
  "ARCH33|no" = "Archaea_2_PCRfree",
  "ARCH33|yes"= "Archaea_2_PCR",
  "ARCH46|no" = "Archaea_3_PCRfree",
  "ARCH46|yes"= "Archaea_3_PCR"
)

add_seed_label <- function(ps) {
  df <- as(sample_data(ps), "data.frame")
  df$PCR_bin <- dplyr::case_when(
    df$PCR %in% c("yes","YES","Yes", TRUE) ~ "yes",
    df$PCR %in% c("no","NO","No", FALSE)   ~ "no",
    TRUE ~ as.character(df$PCR)
  )
  key <- paste0(as.character(df$Seed_Culture), "|", df$PCR_bin)
  df$Seed_Label <- ifelse(key %in% names(seed_label_lut),
                          seed_label_lut[key],
                          as.character(df$Seed_Culture))
  sample_data(ps) <- sample_data(df)
  ps
}

# Plots

# Barcode-wise plot (facets = Forward; X = Reverse)
generate_barcode_plot <- function(ps, measure = "Hill_q1",
                                  drop_seed = NULL,
                                  title = NULL,
                                  y_limits = NULL,   # e.g., c(0,10); if NULL → auto
                                  y_break  = NULL) { # e.g., 1
  df <- as(sample_data(ps), "data.frame") |> safe_add_rownames("Sample")

  as_char <- function(x) if (is.factor(x)) as.character(x) else x
  for (v in c("Forward_Barcode","Reverse_Barcode","Seed_Culture","Seed_Label","PCR","Barcode_Combination")) {
    if (v %in% names(df)) df[[v]] <- as_char(df[[v]])
  }
  if (!"Barcode_Combination" %in% names(df)) {
    if (all(c("Forward_Barcode","Reverse_Barcode") %in% names(df))) {
      df$Barcode_Combination <- paste0(df$Forward_Barcode, "-", df$Reverse_Barcode)
    } else df$Barcode_Combination <- df$Sample
  }

  if (!is.null(drop_seed) && "Seed_Culture" %in% names(df)) {
    df <- df |> dplyr::filter(is.na(Seed_Culture) | Seed_Culture != drop_seed)
  }

  stopifnot(measure %in% names(df))

  df <- df |>
    mutate(
      Condition   = Seed_Label,
      Forward_lab = factor(paste0("Forward ", Forward_Barcode))
    )

  # Auto limits if not provided
  if (is.null(y_limits)) y_limits <- auto_limits_for_measure(df[[measure]], measure)
  if (is.null(y_break) && !is.null(y_limits)) {
    rng <- diff(range(y_limits))
    y_break <- if (rng <= 1) 0.05 else max(0.5, round(rng/10, 1))
  }

  pal <- c("#0091AD", "#FCD0A1", "#D16666", "#B1B695", "orange", "#253031",
           "#D4C1EC", "lightpink", "#6A0572", "#3E92CC", "#FF6B6B", "#75B79E",
           "#C34A36", "#A0CED9", "#6C8EAD", "#E1AD01")

  p <- ggplot(df, aes(x = Reverse_Barcode, y = .data[[measure]], color = Condition, group = Condition)) +
    geom_point(size = 2.8, alpha = 0.9, position = position_dodge(width = 1)) +
    geom_line(linewidth = 0.6, alpha = 0.35, position = position_dodge(width = 1.5)) +
    facet_grid(~ Forward_lab, scales = "free_x", space = "free_x") +
    scale_color_manual(values = pal, name = "Sample") +
    scale_x_discrete(expand = expansion(mult = c(0.1, 0.1))) +
    labs(
      title = ifelse(is.null(title), paste0(pretty_measure_name(measure), " across barcode combinations"), title),
      x = "Reverse tagged primer",
      y = pretty_measure_name(measure)
    ) +
    theme_minimal(base_size = 14) +
    theme(
      axis.text.x  = element_text(angle = 90, vjust = 0.5, hjust = 1, size = 9, face = "bold"),
      axis.text.y  = element_text(size = 11, face = "bold"),
      axis.title.x = element_text(size = 14, face = "bold"),
      axis.title.y = element_text(size = 14, face = "bold"),
      strip.text   = element_text(size = 12, face = "bold"),
      strip.placement = "outside",
      panel.spacing.x = unit(0.2, "lines"),
      legend.position = "bottom",
      legend.title = element_text(face = "bold"),
      legend.text  = element_text(face = "bold"),
      plot.title   = element_text(hjust = 0.5, face = "bold", size = 16)
    )

  if (!is.null(y_limits)) {
    p <- p + scale_y_continuous(limits = y_limits,
                                breaks = if (!is.null(y_break)) seq(y_limits[1], y_limits[2], by = y_break) else waiver(),
                                expand = expansion(mult = c(0.02, 0.05)))
  }

  p
}


# Compute indices & prepare labeled objects


# Example pipeline:
# Archaeal: ASV-level
# Bacterial: Species-level
# (Uncomment when ps_arch_combined_rarefied / ps_bact_zymo_combined_rarefied are available)

# arch <- compute_alpha_and_annotate(ps_arch_combined_rarefied, tax_level = NULL)
# ps_arch2 <- add_seed_label(arch$ps)
# write_csv(arch$alpha_table, file.path(out_dir, "Alpha_indices_ARCH_samples.csv"))

# bact <- compute_alpha_and_annotate(ps_bact_zymo_combined_rarefied, tax_level = "Species")
# ps_bact2 <- add_seed_label(bact$ps)
# write_csv(bact$alpha_table, file.path(out_dir, "Alpha_indices_BACT_samples.csv"))


# tests (PCR vs. PCR-free)

# arch_tests <- auto_test_pcr_effects(ps_arch2)
# bact_tests <- auto_test_pcr_effects(ps_bact2)
# write_csv(arch_tests, file.path(out_dir, "Alpha_tests_ARCH_auto.csv"))
# write_csv(bact_tests, file.path(out_dir, "Alpha_tests_BACT_auto.csv"))


#Example plots (Hill q=1 focus)

# p_arch_bar <- generate_barcode_plot(ps_arch2, measure = "Hill_q1", y_limits = c(0,10), y_break = 1,
#                                    title = "Archaea — Hill q=1 (effective diversity)")
# p_bact_bar <- generate_barcode_plot(ps_bact2, measure = "Hill_q1", y_limits = c(0,10), y_break = 1,
#                                     title = "Bacteria — Hill q=1 (effective diversity)")


# Composite figure (Archaea + Bacteria) & export

generate_composite_plot <- function(ps_arch, ps_bact,
                                    measure = "Hill_q1",
                                    y_limits_arch = c(0,10),
                                    y_limits_bact = c(0,10),
                                    title_top = "Archaea — Hill q=1 (effective diversity)",
                                    title_bottom = "Bacteria — Hill q=1 (effective diversity)",
                                    output_stem = file.path(out_dir, "Composite_Hill_q1_Archaea_Bacteria"),
                                    width = 20, height = 14, dpi = 600) {

  p_arch <- generate_barcode_plot(ps_arch, measure = measure, title = title_top,    y_limits = y_limits_arch)
  p_bact <- generate_barcode_plot(ps_bact, measure = measure, title = title_bottom, y_limits = y_limits_bact)

  # Harmonize theme (bold axes)
  common_theme <- theme(
    axis.text.x  = element_text(size = 10, face = "bold", angle = 90, vjust = 0.5, hjust = 1),
    axis.text.y  = element_text(size = 11, face = "bold"),
    axis.title.x = element_text(size = 14, face = "bold"),
    axis.title.y = element_text(size = 14, face = "bold"),
    plot.title   = element_text(hjust = 0.5, face = "bold", size = 18),
    legend.title = element_text(face = "bold"),
    legend.text  = element_text(face = "bold")
  )
  p_arch <- p_arch + common_theme
  p_bact <- p_bact + common_theme

  p_combined <- (p_arch / p_bact) +
    plot_layout(ncol = 1, heights = c(1, 1)) &
    theme(legend.position = "bottom")

  # Caption (optional): what Hill q=1 is
  p_final <- p_combined + plot_annotation(
    title   = "Alpha diversity (Hill q = 1): archaeal and bacterial datasets",
    caption = "Hill number q = 1 reflects the effective number of abundant taxa (exp[Shannon entropy]).",
    theme = theme(
      plot.title   = element_text(size = 20, face = "bold", hjust = 0.5),
      plot.caption = element_text(size = 11, hjust = 0.5, face = "italic", margin = margin(t = 8))
    )
  )

  # Export: PDF (vector), TIFF (print), PNG (preview)
  pdf_path  <- paste0(output_stem, ".pdf")
  tiff_path <- paste0(output_stem, ".tiff")
  png_path  <- paste0(output_stem, ".png")

  ggsave(pdf_path,  plot = p_final, width = width, height = height, device = cairo_pdf, bg = "white")
  ggsave(tiff_path, plot = p_final, width = width, height = height, dpi = dpi, compression = "lzw", bg = "white")
  ggsave(png_path,  plot = p_final, width = width, height = height, dpi = dpi, bg = "white")

  message("Composite figure saved:\n- ", pdf_path, "\n- ", tiff_path, "\n- ", png_path)
  invisible(p_final)
}

# Example call (uncomment when ps_arch2 & ps_bact2 exist)
# p_comp <- generate_composite_plot(ps_arch2, ps_bact2,
#                                   measure = "Hill_q1",
#                                   y_limits_arch = c(0,10),
#                                   y_limits_bact = c(0,10),
#                                   output_stem = file.path(out_dir, "Composite_Hill_q1_Arch_Bact"))

```

Statistics

```{r}
out_dir <- "path/to/output/folder"   # <-- change to your preferred location

# 3 Metadata normalization and Hill helpers : Ensures PCR has levels c("no","yes"), coerces key variables to factors, adds Barcode_Combination if missing
normalize_metadata <- function(ps) {
  df <- as(sample_data(ps), "data.frame")

  df$PCR <- dplyr::case_when(
    df$PCR %in% c("yes","YES","Yes", TRUE) ~ "yes",
    df$PCR %in% c("no","NO","No", FALSE)   ~ "no",
    TRUE ~ as.character(df$PCR)
  )
  df$PCR <- factor(df$PCR, levels = c("no","yes"))

  for (v in c("Forward_Barcode","Reverse_Barcode","Seed_Culture")) {
    if (v %in% names(df)) df[[v]] <- factor(df[[v]])
  }

  if (!"Barcode_Combination" %in% names(df)) {
    fb <- if ("Forward_Barcode" %in% names(df)) as.character(df$Forward_Barcode) else "F"
    rb <- if ("Reverse_Barcode" %in% names(df)) as.character(df$Reverse_Barcode) else "R"
    df$Barcode_Combination <- paste0(fb, "-", rb)
  }

  df <- droplevels(df)
  sample_data(ps) <- sample_data(df)
  ps
}

# - Ensures Hill_q1 (exp(Shannon)) and Hill_q2 (InvSimpson) exist in sample_data.
inject_hill_if_missing <- function(ps) {
  df <- as(sample_data(ps), "data.frame")
  need <- c("Hill_q1","Hill_q2","Simpson")

  if (!all(need %in% names(df))) {
    div <- phyloseq::estimate_richness(ps, measures = c("Observed","Shannon","Simpson","InvSimpson")) %>%
      tibble::rownames_to_column("Sample") %>%
      mutate(
        Hill_q0 = Observed,
        Hill_q1 = exp(Shannon),
        Hill_q2 = InvSimpson
      )
    meta <- as(sample_data(ps), "data.frame") %>% tibble::rownames_to_column("Sample")
    merged <- left_join(meta, div, by = "Sample")
    rownames(merged) <- merged$Sample
    merged$Sample <- NULL
    sample_data(ps) <- sample_data(merged)
  }
  ps
}

# For the within-condition approach: build a tidy data.frame with Hill_q1 & Hill_q2
get_alpha_df <- function(ps_object) {
  ps_object <- normalize_metadata(ps_object)
  alpha_df <- phyloseq::estimate_richness(ps_object, measures = c("Observed","Shannon","Simpson","InvSimpson")) %>%
    tibble::rownames_to_column("Sample")

  meta_df <- as(phyloseq::sample_data(ps_object), "data.frame")
  if (!"Sample" %in% names(meta_df)) {
    meta_df <- tibble::rownames_to_column(meta_df, "Sample")
  } else {
    meta_df$Sample <- as.character(meta_df$Sample)
  }

  full_df <- dplyr::left_join(meta_df, alpha_df, by = "Sample")

  for (nm in c("Observed","Shannon","Simpson","InvSimpson")) {
    if (!nm %in% names(full_df)) full_df[[nm]] <- NA_real_
    full_df[[nm]] <- suppressWarnings(as.numeric(full_df[[nm]]))
  }

  if (!"Hill_q1" %in% names(full_df)) full_df$Hill_q1 <- exp(full_df$Shannon)
  if (!"Hill_q2" %in% names(full_df)) full_df$Hill_q2 <- full_df$InvSimpson

  if (!"Barcode_Combination" %in% names(full_df)) {
    fb <- if ("Forward_Barcode" %in% names(full_df)) as.character(full_df$Forward_Barcode) else "F"
    rb <- if ("Reverse_Barcode" %in% names(full_df)) as.character(full_df$Reverse_Barcode) else "R"
    full_df$Barcode_Combination <- paste0(fb, "-", rb)
  } else {
    full_df$Barcode_Combination <- as.character(full_df$Barcode_Combination)
  }

  full_df$PCR <- dplyr::case_when(
    full_df$PCR %in% c("yes","YES","Yes", TRUE) ~ "yes",
    full_df$PCR %in% c("no","NO","No", FALSE)   ~ "no",
    TRUE ~ as.character(full_df$PCR)
  )

  full_df
}


#  Robust p-value extractor for permuco::aovperm (handles several summary formats)

.extract_permuco_pvals <- function(fit_perm, form) {
  s <- try(summary(fit_perm), silent = TRUE)
  if (inherits(s, "try-error")) return(NULL)

  if (inherits(s, "data.frame") && "resampled P(>F)" %in% names(s)) {
    tb <- s[, "resampled P(>F)", drop = FALSE]
    rn <- rownames(tb)
    bad <- grepl("(?i)residual|intercept", rn)
    tb <- tb[!bad, , drop = FALSE]; rn <- rn[!bad]
    pv <- as.numeric(tb[[1]]); names(pv) <- rn
    return(pv)
  }

  cand <- list(s$`Pr(Prob)`, s$`Pr(>F)`, s$tab, s$aov.tab)
  for (x in cand) {
    if (is.null(x)) next
    tx <- as.data.frame(x, check.names = FALSE)
    pcol <- intersect(c("resampled P(>F)", "pvalue", "Pr(>F)", "Pr(Prob)", "p.value", "p"),
                      colnames(tx))
    if (length(pcol) == 0 && ncol(tx) == 1) { colnames(tx) <- "p"; pcol <- "p" }
    if (length(pcol)) {
      tb <- tx[, pcol[1], drop = FALSE]
      rn <- rownames(tb)
      bad <- grepl("(?i)residual|intercept", rn)
      tb <- tb[!bad, , drop = FALSE]; rn <- rn[!bad]
      pv <- as.numeric(tb[[1]]); names(pv) <- rn
      return(pv)
    }
  }
  NULL
}

# 5- Global barcode effects (permutation ANOVA on ranks)

test_barcode_effects_global <- function(ps,
                                        measures = c("Hill_q1","Hill_q2","Simpson"),#could add more
                                        out_prefix = "GLOBAL",
                                        out_dir = getwd(),
                                        include_seed_block = TRUE,
                                        min_rep_per_cell = 2,
                                        n_perm = 9999,
                                        rng_seed = 42,
                                        verbose = TRUE) {
  if (!dir.exists(out_dir)) dir.create(out_dir, recursive = TRUE, showWarnings = FALSE)

  old_contr <- options("contrasts")
  on.exit(try(options(contrasts = old_contr$contrasts), silent = TRUE), add = TRUE)
  options(contrasts = c("contr.sum", "contr.poly"))

  df <- as(sample_data(normalize_metadata(ps)), "data.frame")

  wanted_p <- c("PCR","Forward_Barcode","Reverse_Barcode",
                "PCR:Forward_Barcode","PCR:Reverse_Barcode",
                "Forward_Barcode:Reverse_Barcode")
  all_rows <- list()

  for (m in measures) {
    if (!m %in% names(df)) { warning("Metric not found: ", m); next }
    dsub <- df[is.finite(df[[m]]), , drop = FALSE] |> droplevels()
    if (nrow(dsub) < 5) { if (verbose) message("[Skip] ", m, " (n<5)"); next }

    if (verbose) {
      message(">>> Global test: ", m, " (n=", nrow(dsub), ")")
    }

    # Cell counts for diagnostics (also written to CSV)
    tab_counts <- dsub |>
      dplyr::count(PCR, Forward_Barcode, Reverse_Barcode, name = "n")
    write_csv_robust(tab_counts, file.path(out_dir, paste0(out_prefix, "_", m, "_cell_counts.csv")))
    bad_cells <- dplyr::filter(tab_counts, n < min_rep_per_cell)

    # Interaction feasibility (PCR × F / PCR × R)
    has_pcr_by_F <- tidyr::pivot_wider(dplyr::count(dsub, Forward_Barcode, PCR),
                                       names_from = PCR, values_from = n, values_fill = 0)
    F_ok_for_inter <- all(has_pcr_by_F$no > 0 & has_pcr_by_F$yes > 0)

    has_pcr_by_R <- tidyr::pivot_wider(dplyr::count(dsub, Reverse_Barcode, PCR),
                                       names_from = PCR, values_from = n, values_fill = 0)
    R_ok_for_inter <- all(has_pcr_by_R$no > 0 & has_pcr_by_R$yes > 0)

    main_terms  <- c("PCR", "Forward_Barcode", "Reverse_Barcode")
    inter_terms <- c("Forward_Barcode:Reverse_Barcode")
    if (F_ok_for_inter) inter_terms <- c(inter_terms, "PCR:Forward_Barcode")
    if (R_ok_for_inter) inter_terms <- c(inter_terms, "PCR:Reverse_Barcode")
    rhs <- unique(c(main_terms, inter_terms))
    if (include_seed_block) rhs <- unique(c(rhs, "Seed_Culture"))

    # Rank-transform the response
    rank_var <- paste0("rank_", m)
    dsub[[rank_var]] <- rank(dsub[[m]], ties.method = "average")
    rhs_perm <- rhs[!grepl("^Seed_Culture:", rhs)]  # block additively if present
    form_perm <- stats::as.formula(paste(rank_var, "~", paste(rhs_perm, collapse = " + ")))

    pvals <- setNames(rep(NA_real_, length(wanted_p)), wanted_p)
    used_test <- NA_character_
    note <- NA_character_

    # Step 1 — permutation model (if permuco is available)
    set.seed(rng_seed)
    if (requireNamespace("permuco", quietly = TRUE)) {
      fit_perm <- try(permuco::aovperm(form_perm, data = dsub,
                                       np = n_perm, method = "freedman_lane"),
                      silent = TRUE)
      if (!inherits(fit_perm, "try-error")) {
        used_test <- paste0("Permutation ANOVA on ranks (Freedman–Lane, np=", n_perm, ")")
        pv_named <- .extract_permuco_pvals(fit_perm, form_perm)
        if (!is.null(pv_named)) {
          for (nm in intersect(names(pvals), names(pv_named))) pvals[nm] <- pv_named[[nm]]
          if (any(is.na(pvals))) {
            term_order <- attr(stats::terms(form_perm), "term.labels")
            pv_vec <- as.numeric(pv_named)
            names(pv_vec) <- term_order[seq_len(min(length(term_order), length(pv_vec)))]
            for (nm in intersect(names(pvals), names(pv_vec))) if (is.na(pvals[nm])) pvals[nm] <- pv_vec[[nm]]
          }
        }
      }
    }

    # Step 2 — fallback: rank-ANOVA via lm + drop1
    if (is.na(used_test)) {
      fit_rank <- try(lm(form_perm, data = dsub), silent = TRUE)
      if (!inherits(fit_rank, "try-error")) {
        used_test <- "ANOVA on ranks (drop1 F-test)"
        dr <- try(drop1(fit_rank, test = "F"), silent = TRUE)
        if (!inherits(dr, "try-error")) {
          dr <- as.data.frame(dr); rn <- rownames(dr)
          for (nm in intersect(names(pvals), rn)) pvals[nm] <- dr[nm, "Pr(>F)"]
        } else {
          used_test <- NA_character_; note <- "[drop1] not estimable"
        }
      }
    }

    if (is.na(used_test)) { used_test <- "Model not estimable"; if (is.na(note)) note <- "model failed" }

    if (nrow(bad_cells) > 0) {
      add <- paste0("under-replicated cells: ", nrow(bad_cells),
                    " (min_rep_per_cell=", min_rep_per_cell, ")")
      note <- if (is.na(note)) add else paste(note, "|", add)
    }
    if (!F_ok_for_inter || !R_ok_for_inter) {
      add <- paste0("unbalanced PCR across some F/R levels (F ok=", F_ok_for_inter,
                    ", R ok=", R_ok_for_inter, ")")
      note <- if (is.na(note)) add else paste(note, "|", add)
      if (!F_ok_for_inter) pvals["PCR:Forward_Barcode"] <- NA_real_
      if (!R_ok_for_inter) pvals["PCR:Reverse_Barcode"] <- NA_real_
    }

    if (verbose) {
      msg_terms <- paste0(names(pvals), "=", ifelse(is.na(pvals), "NA", signif(pvals, 3)), collapse="; ")
      message("    Terms: ", msg_terms, " | Test=", used_test)
      if (!is.na(note)) message("    Note: ", note)
    }

    all_rows[[length(all_rows) + 1]] <- data.frame(
      Metric = m, Test = used_test, Note = note,
      p_PCR  = unname(pvals["PCR"]),
      p_Forward = unname(pvals["Forward_Barcode"]),
      p_Reverse = unname(pvals["Reverse_Barcode"]),
      p_PCRxForward = unname(pvals["PCR:Forward_Barcode"]),
      p_PCRxReverse = unname(pvals["PCR:Reverse_Barcode"]),
      p_FxR = unname(pvals["Forward_Barcode:Reverse_Barcode"]),
      stringsAsFactors = FALSE
    )
  }

  res <- dplyr::bind_rows(all_rows)
  out_csv <- file.path(out_dir, paste0(out_prefix, "_BarcodeEffects_Global.csv"))
  write_csv_robust(res, out_csv)
  message("[OK] Wrote: ", normalizePath(out_csv, mustWork = FALSE))
  res
}


# 6-Within-condition tests (ANOVA/Kruskal) for Hill_q1 & Hill_q2

# Tests F- or R-barcode effects within each (Seed_Culture × PCR) stratum.
# Filters to a provided set of allowed barcode combinations.

test_barcode_effect_by_condition <- function(full_df, allowed_combos, ps_name = "ps") {
  div_metrics <- c("Hill_q1", "Hill_q2")

  df <- full_df %>% filter(Barcode_Combination %in% allowed_combos)
  conditions <- df %>% select(Seed_Culture, PCR) %>% distinct()
  out <- list()

  for (i in seq_len(nrow(conditions))) {
    cond <- conditions[i, ]
    cond_df <- df %>% filter(Seed_Culture == cond$Seed_Culture, PCR == cond$PCR)
    if (nrow(cond_df) < 3) next

    for (metric in div_metrics) {
      if (!metric %in% names(cond_df)) next
      for (barcode_type in c("Forward_Barcode","Reverse_Barcode")) {
        df_metric <- cond_df %>%
          select(all_of(barcode_type), !!sym(metric)) %>%
          filter(!is.na(!!sym(metric)), !is.na(!!sym(barcode_type)))
        groups <- unique(df_metric[[barcode_type]])
        if (length(groups) < 2) next

        group_p <- sapply(groups, function(g) {
          vals <- df_metric %>% filter(.data[[barcode_type]] == g) %>% pull(!!sym(metric))
          if (length(vals) >= 3) tryCatch(shapiro.test(vals)$p.value, error = function(e) NA) else NA
        })
        prop_normal <- mean(group_p >= 0.05, na.rm = TRUE)

        if (!is.na(prop_normal) && prop_normal > 0.5) {
          test_obj <- try(aov(as.formula(paste(metric, "~", barcode_type)), data = df_metric), silent = TRUE)
          pval <- if (!inherits(test_obj, "try-error")) summary(test_obj)[[1]][["Pr(>F)"]][1] else NA_real_
          test_type <- "ANOVA"
        } else {
          test_obj <- try(kruskal.test(as.formula(paste(metric, "~", barcode_type)), data = df_metric), silent = TRUE)
          pval <- if (!inherits(test_obj, "try-error")) test_obj$p.value else NA_real_
          test_type <- "Kruskal-Wallis"
        }

        out[[length(out)+1]] <- data.frame(
          PS_object = ps_name,
          Seed_Culture = cond$Seed_Culture,
          PCR = as.character(cond$PCR),
          Metric = metric,
          Barcode_type = barcode_type,
          Test = test_type,
          P_value = pval,
          stringsAsFactors = FALSE
        )
      }
    }
  }

  res <- dplyr::bind_rows(out)
  if (nrow(res)) {
    res <- res %>%
      group_by(Metric, Barcode_type) %>%
      mutate(FDR_adjusted = p.adjust(P_value, method = "fdr")) %>%
      ungroup()
  }
  res
}


# 7) Allowed barcode combinations (example sets) skip the filter if not needed.

# Example for Bacteria (Forward in {1..5,7,8}, Reverse main + extras)
bact_fw <- c(1:5, 7:8)
bact_rev_main <- c(1, 3:7, 9:12, 14:15)
bact_extra_rev <- c(2, 8)
allowed_bact_combos <- expand.grid(Forward = bact_fw, Reverse = bact_rev_main) %>%
  bind_rows(expand.grid(Forward = bact_fw, Reverse = bact_extra_rev)) %>%
  distinct() %>%
  mutate(Barcode_Combination = paste0(Forward, "-", Reverse)) %>%
  pull(Barcode_Combination)

# Example for Archaea (Forward 1:12, Reverse specific set)
arch_fw <- 1:12
arch_rev <- c(3,4,5,6,7,8,10,11)
allowed_arch_combos <- expand.grid(Forward = arch_fw, Reverse = arch_rev) %>%
  mutate(Barcode_Combination = paste0(Forward, "-", Reverse)) %>%
  pull(Barcode_Combination)


# 8- Provide your phyloseq objects here

# Replace the two lines below with your own loaded objects, e.g. by reading RDS files:
# ps_bact <- readRDS("path/to/your_bacteria_phyloseq.rds")
# ps_arch <- readRDS("path/to/your_archaea_phyloseq.rds")


# Ensure Hill indices exist
ps_bact <- inject_hill_if_missing(ps_bact)
ps_arch <- inject_hill_if_missing(ps_arch)


# 9) RUN global model

metrics_to_test <- c("Hill_q1","Hill_q2","Simpson")

bact_global <- test_barcode_effects_global(
  ps_bact,
  measures = metrics_to_test,
  out_prefix = "BACT_global",
  out_dir = out_dir,
  include_seed_block = TRUE,
  min_rep_per_cell = 2,
  n_perm = 9999,
  rng_seed = 123,
  verbose = TRUE
)

arch_global <- test_barcode_effects_global(
  ps_arch,
  measures = metrics_to_test,
  out_prefix = "ARCH_global",
  out_dir = out_dir,
  include_seed_block = TRUE,
  min_rep_per_cell = 2,
  n_perm = 9999,
  rng_seed = 123,
  verbose = TRUE
)

# 10) RUN within-condition on Hill_q1 & Hill_q2

full_df_bact <- get_alpha_df(ps_bact)
full_df_arch <- get_alpha_df(ps_arch)

bact_local <- test_barcode_effect_by_condition(
  full_df_bact,
  allowed_combos = allowed_bact_combos,
  ps_name = "Bacteria"
)
arch_local <- test_barcode_effect_by_condition(
  full_df_arch,
  allowed_combos = allowed_arch_combos,
  ps_name = "Archaea"
)

write_csv_robust(bact_local, file.path(out_dir, "BACT_barcode_effects_by_condition_Hill.csv"))
write_csv_robust(arch_local, file.path(out_dir, "ARCH_barcode_effects_by_condition_Hill.csv"))

# Console summaries (FDR < 0.05)
if (nrow(bact_local)) {
  cat("\n=== Bacteria — significant within-condition Hill effects (FDR < 0.05) ===\n")
  print(bact_local %>% filter(!is.na(FDR_adjusted), FDR_adjusted < 0.05))
}
if (nrow(arch_local)) {
  cat("\n=== Archaea — significant within-condition Hill effects (FDR < 0.05) ===\n")
  print(arch_local %>% filter(!is.na(FDR_adjusted), FDR_adjusted < 0.05))
}

message("[DONE] CSVs written to: ", normalizePath(out_dir, mustWork = FALSE))

```


Before performing PcoA, let's check variance homogeneity

```{r}
perform_barcode_tests_no_plot <- function(phyloseq_obj, obj_name = NULL) {
  if (is.null(obj_name)) {
    obj_name <- deparse(substitute(phyloseq_obj))
  }
  
  sampledf <- data.frame(sample_data(phyloseq_obj)) 
  if (!all(c("Reverse_Barcode", "Forward_Barcode") %in% colnames(sampledf))) {
    stop("Columns Reverse_Barcode and Forward_Barcode must be in the metadata.")
  }
  
  bray_dist <- phyloseq::distance(phyloseq_obj, method = "bray", weighted = FALSE)
  sampledf$Group <- interaction(sampledf$Reverse_Barcode, sampledf$Forward_Barcode)
  
  cat("\n=========================\n")
  cat("Analyse pour :", obj_name, "\n")
  
  cat("\n-> Betadisper test...\n")
  dispersion <- betadisper(bray_dist, sampledf$Group)
  anova_disp <- anova(dispersion)
  print(anova_disp)
  
  if (anova_disp$`Pr(>F)`[1] < 0.05) {
    cat("Significant difference.\n")
    cat(".\n")
  } else {
    cat("Homogenous dispersion\n")
  }
  
  cat("\n->  PERMANOVA\n")
  permanova_result <- adonis2(bray_dist ~ Reverse_Barcode * Forward_Barcode, data = sampledf)
  print(permanova_result)
  
  pval <- permanova_result$`Pr(>F)`[1]
  if (is.na(pval)) {
    cat(".\n")
  } else if (pval < 0.05) {
    cat("Significant (p <", pval, ")\n")
  } else {
    cat("Not significant (p =", pval, ")\n")
  }
  
  cat("\n=========================\n\n")
}

# Application aux jeux de données fusionnés

perform_barcode_tests_no_plot(ps_arch_combined_rarefied)
perform_barcode_tests_no_plot(ps_bact_zymo_combined_rarefied)
```


This R script generates PCoA (Principal Coordinate Analysis) plots based on Bray-Curtis distances calculated from phyloseq objects. 

```{r}
# Define a manual color palette with 20 distinct colors for barcodes
custom_colors <- c(
  "#3993DD",  # Dark blue
  "#C5E7E2",  # Light blue
  "#A1CDA8",  # Teal
  "#117733",  # Green
  "#E3C16F",  # Sand
  "#CCD6EB",  # Red-pink
  "#CA2E55",  # Dark pink
  "#AA4499",  # Purple
  "#4F7CAC",  # Steel blue
  "#888888",  # Grey
  "#E69F00",  # Orange
  "#009E73",  # Teal green
  "#D55E00"   # Vermillion
)

# Function to create a PCoA plot (using all samples)
perform_pcoa <- function(ps_obj, title) {
  # Create combined Seed_Culture_PCR variable for labeling or grouping
  sample_data(ps_obj)$Seed_Culture_PCR <- paste(
    sample_data(ps_obj)$Seed_Culture, 
    sample_data(ps_obj)$PCR, sep = "_")
  
  # Calculate Bray-Curtis distance matrix
  dist_matrix <- phyloseq::distance(ps_obj, method = "bray")
  
  # Perform PCoA (principal coordinate analysis)
  pcoa_results <- cmdscale(dist_matrix, eig = TRUE, k = 2)
  
  # Prepare dataframe for plotting
  pcoa_df <- data.frame(
    PCoA1 = pcoa_results$points[,1],
    PCoA2 = pcoa_results$points[,2],
    Forward_Barcode = factor(sample_data(ps_obj)$Forward_Barcode, levels = as.character(1:13)),
    Reverse_Barcode = factor(sample_data(ps_obj)$Reverse_Barcode, levels = as.character(1:17)),
    Seed_Culture = sample_data(ps_obj)$Seed_Culture,
    PCR = sample_data(ps_obj)$PCR,
    Seed_Culture_PCR = sample_data(ps_obj)$Seed_Culture_PCR
  )
  
  # Generate the PCoA plot with color and shape aesthetics
  p <- ggplot(pcoa_df, aes(x = PCoA1, y = PCoA2)) +
    geom_point(aes(color = Forward_Barcode, shape = Reverse_Barcode), size = 3.5, alpha = 0.85, stroke = 0.5) +
    # Optional: geom_text_repel(aes(label = Seed_Culture), size = 3, color = "black", box.padding = 0.5) +
    scale_color_manual(values = custom_colors[1:13]) +
    scale_shape_manual(values = 0:16) +
    labs(
      title = title,
      x = paste0("PCoA1 (", round(pcoa_results$eig[1] / sum(pcoa_results$eig) * 100, 1), "%)"),
      y = paste0("PCoA2 (", round(pcoa_results$eig[2] / sum(pcoa_results$eig) * 100, 1), "%)"),
      color = "Forward Barcode",
      shape = "Reverse Barcode"
    ) +
    theme_minimal(base_size = 14) +
    theme(
      axis.title = element_text(face = "bold", size = 14),
      legend.title = element_text(face = "bold"),
      legend.text = element_text(size = 10),
      legend.position = "right",
      legend.box.background = element_rect(color = "black", linewidth = 0.8),
      legend.key.size = unit(0.6, "cm"),
      plot.title = element_text(face = "bold", hjust = 0.5, size = 16)
    )
  
  return(p)
}


# Create PCoA plot for bacteria (all samples)
p_bact <- perform_pcoa(ps_bact_combined_rarefied, "PCoA - Bacteria (All Samples)")

# Display plot
print(p_bact)

# Save plots
ggsave("PCoA_Bacteria_AllSamples.png", plot = p_bact, width = 10, height = 8, dpi = 300)
ggsave("PCoA_Bacteria_AllSamples.pdf", plot = p_bact, device = cairo_pdf, width = 10, height = 8, dpi = 300)
ggsave("PCoA_Bacteria_AllSamples.tiff", plot = p_bact, device = "tiff", width = 10, height = 8, dpi = 600)

#Same for archaea

p_arch <- perform_pcoa(ps_arch_combined_rarefied, "PCoA - Archaea (All Samples)")
print(p_arch)

# Save plots
ggsave("PCoA_Archaea_AllSamples.png", plot = p_arch, width = 10, height = 8, dpi = 300)
ggsave("PCoA_Archaea_AllSamples.pdf", plot = p_arch, device = cairo_pdf, width = 10, height = 8, dpi = 300)
ggsave("PCoA_Archaea_AllSamples.tiff", plot = p_arch, device = "tiff", width = 10, height = 8, dpi = 600)
```


Now we are going to dive in into the composition. 

Figure - Combined Taxonomic Barplot for PCR-free Samples
This R script generates a combined stacked barplot visualizing the relative abundance of microbial taxa at the species level across multiple PCR-free sample groups.In short, it: 
- Loads phyloseq objects representing distinct PCR-free sample groups.
- Rarefies each dataset to the minimum sequencing depth within the group for uniform comparison.
- Aggregates OTU abundances at the species taxonomic rank.
- Combines genus and species names into a single label for clearer taxonomy representation.
- Identifies the top 20 most abundant taxa across all samples and groups less abundant taxa as "Others."
- Produces a publication-quality faceted barplot, showing relative abundances by barcode combination and sample group.
- Uses a colorblind-friendly qualitative palette for taxa, with a grey color reserved for "Others."
- Saves the final plot in PDF, PNG, and TIFF formats with high resolution suitable for journal submission.

```{r}
library(phyloseq)
library(ggplot2)
library(dplyr)
library(colorspace)
library(scales)

# 25 original colors for seed in palette generation
my_25_colors <- c(
  "#66c2a5", "#fc8d62", "#8da0cb", "#e78ac3", "#a6d854",
  "#ffd92f", "#e5c494", "#b3b3b3", "#1b9e77", "#d95f02",
  "#7570b3", "#e7298a", "#66a61e", "#e6ab02", "#a6761d",
  "#666666", "#a6cee3", "#1f78b4", "#b2df8a", "#33a02c",
  "#fb9a99", "#fdbf6f", "#cab2d6", "#6a3d9a", "#ffff99"
)

# Generate 60 visually distinct colors based on seed palette
set.seed(42)
palette_60 <- createPalette(60, seedcolors = my_25_colors, range = c(20, 80))
palette_60_hex <- unname(palette_60)

# Mapping of sample names to publication-friendly labels
sample_name_map <- c(
  "Zymo_noPCR"    = "Zymo_PCRfree",
  "Bact14_noPCR"  = "Bacteria_1_PCRfree",
  "Arch33_noPCR"  = "Archaea_2_PCRfree",
  "Arch46_noPCR"  = "Archaea_3_PCRfree"
)

# Input phyloseq files for grouped samples
grouped_datasets <- list(
  "Zymo_noPCR"    = "path/to/Zymo_noPCR/phyloseq_silva.rds",
  "Bact14_noPCR"  = "path/to/Bact14_noPCR/phyloseq_silva.rds",
  "Arch33_noPCR"  = "path/to/Arch33_noPCR/phyloseq_silva.rds",
  "Arch46_noPCR"  = "path/to/Arch46_noPCR/phyloseq_silva.rds"
)

# Add combined barcode to sample metadata for plotting x-axis
add_barcode_combination <- function(ps_object) {
  sample_data(ps_object)$Barcode_Combination <- paste0(
    sample_data(ps_object)$Forward_Barcode, "-", 
    sample_data(ps_object)$Reverse_Barcode
  )
  return(ps_object)
}

# Prepare data frame for plotting stacked barplot with Genus+Species labels
prepare_barplot_data <- function(ps_object, sample_label) {
  ps_object <- add_barcode_combination(ps_object)
  ps_species <- tax_glom(ps_object, taxrank = "Species")
  ps_rel <- transform(ps_species, "compositional")

  df <- psmelt(ps_rel)

  # Create combined taxon label: Genus (Species) or just Genus if species missing
  df <- df %>%
    mutate(Taxon_Label = ifelse(
      is.na(Species) | Species == "",
      Genus,
      paste0(Genus, " (", Species, ")")
    ))

  # Aggregate abundances
  df <- df %>%
    group_by(Barcode_Combination, OTU, Taxon_Label) %>%
    summarise(Abundance = sum(Abundance), .groups = "drop") %>%
    group_by(OTU) %>%
    mutate(mean_abundance = mean(Abundance)) %>%
    ungroup()

  # Keep top 20 taxa by mean abundance, lump others as 'Others'
  top20_otus <- df %>%
    distinct(OTU, Taxon_Label, mean_abundance) %>%
    arrange(desc(mean_abundance)) %>%
    slice_head(n = 20) %>%
    pull(OTU)

  df <- df %>%
    mutate(
      Taxon_Label = ifelse(OTU %in% top20_otus, Taxon_Label, "Others"),
      Sample_Group = sample_label
    ) %>%
    group_by(Sample_Group, Barcode_Combination, Taxon_Label) %>%
    summarise(Abundance = sum(Abundance), .groups = "drop")

  return(df)
}

# Generate and save combined stacked barplot grouped by Sample_Group
generate_grouped_plot <- function(df, filename_base) {
  taxon_levels <- sort(unique(df$Taxon_Label))
  
  # Ensure 'Others' is last with grey color
  taxon_levels <- c(setdiff(taxon_levels, "Others"), "Others")
  n_taxa <- length(taxon_levels) - 1

  species_colors <- qualitative_hcl(n = n_taxa, palette = "Dynamic", c = 80, l = 65)
  names(species_colors) <- taxon_levels[1:n_taxa]
  species_colors <- c(species_colors, Others = "#999999")

  df$Taxon_Label <- factor(df$Taxon_Label, levels = taxon_levels)

  p <- ggplot(df, aes(x = Barcode_Combination, y = Abundance, fill = Taxon_Label)) +
    geom_bar(stat = "identity", position = "stack", width = 0.9) +
    facet_wrap(~ Sample_Group, scales = "free_x") +
    labs(
      x = "Barcode Combination",
      y = "Relative Abundance",
      fill = "Genus & Species"
    ) +
    scale_y_continuous(labels = percent_format(accuracy = 1)) +
    scale_fill_manual(values = species_colors, drop = FALSE) +
    scale_x_discrete(expand = expansion(add = c(1, 1))) + 
    theme_classic(base_size = 16) +
    theme(
      axis.text.x = element_text(angle = 90, hjust = 1, vjust = 0.5, size = 10),
      axis.text.y = element_text(size = 12),
      axis.title = element_text(size = 18, face = "bold"),
      plot.title = element_text(size = 18, face = "bold", hjust = 0.5),
      legend.title = element_text(size = 16, face = "bold"),
      legend.text = element_text(size = 14),
      legend.key.size = unit(0.5, "cm"),
      legend.position = "right",
      legend.justification = "top",
      panel.spacing.x = unit(1.5, "lines"),
      strip.text = element_text(size = 16, face = "bold"),
      plot.margin = margin(5, 20, 5, 5)
    ) +
    guides(fill = guide_legend(ncol = 1, byrow = TRUE)) +
    coord_cartesian(clip = "off")

  print(p)
  ggsave(paste0(filename_base, ".pdf"), plot = p, width = 37, height = 20)
  ggsave(paste0(filename_base, ".png"), plot = p, width = 37, height = 20, dpi = 300)
  ggsave(paste0(filename_base, ".tiff"), plot = p, width = 37, height = 20, dpi = 600, compression = "lzw")
}

# --- MAIN EXECUTION ---

all_df <- list()

for (name in names(grouped_datasets)) {
  ps <- readRDS(grouped_datasets[[name]])
  sample_label <- sample_name_map[name]
  sample_data(ps)$Sample_Group <- sample_label

  # Rarefy samples to minimum depth in dataset for comparability
  min_depth <- min(sample_sums(ps))
  set.seed(42)
  ps_rarefied <- rarefy_even_depth(ps, sample.size = min_depth, verbose = FALSE)

  df <- prepare_barplot_data(ps_rarefied, sample_label)
  all_df[[name]] <- df
}

# Combine all sample data frames and create final grouped plot
df_combined <- bind_rows(all_df)
generate_grouped_plot(df_combined, "Figure6_Combined_PCRfree_Samples")

```


Now we are going to do something similar for all datasets. Figure 2, appendix. 
This script processes phyloseq objects, rarefies them to the minimum sample depth, and prepares relative abundance data aggregated at the species level. 
```{r}
# Your original 25 colors
my_25_colors <- c(
  "#66c2a5", "#fc8d62", "#8da0cb", "#e78ac3", "#a6d854",
  "#ffd92f", "#e5c494", "#b3b3b3", "#1b9e77", "#d95f02",
  "#7570b3", "#e7298a", "#66a61e", "#e6ab02", "#a6761d",
  "#666666", "#a6cee3", "#1f78b4", "#b2df8a", "#33a02c",
  "#fb9a99", "#fdbf6f", "#cab2d6", "#6a3d9a", "#ffff99"
)

set.seed(42)
palette_60 <- createPalette(60, seedcolors = my_25_colors, range = c(20, 80))
palette_60_hex <- unname(palette_60)

# Sample rename map
condition_map <- c(
  "ZYMO_PCR" = "Sample_Bacteria_Zymo_PCR",
  "BACT14_PCR" = "Sample_Bacteria_1_PCR",
  "BACT19_PCR" = "Sample_Bacteria_2_PCR",
  "ARCH15_PCR" = "Sample_Archaea_1_PCR",
  "ARCH33_PCR" = "Sample_Archaea_2_PCR",
  "ARCH46_PCR" = "Sample_Archaea_3_PCR",
  "ZYMO_noPCR" = "Sample_Bacteria_Zymo_PCRfree",
  "BACT14_noPCR" = "Sample_Bacteria_1_PCRfree",
  "BACT19_noPCR" = "Sample_Bacteria_2_PCRfree",
  "ARCH15_noPCR" = "Sample_Archaea_1_PCRfree",
  "ARCH33_noPCR" = "Sample_Archaea_2_PCRfree",
  "ARCH46_noPCR" = "Sample_Archaea_3_PCRfree"
  # "BACT32_noPCR" = "Sample_Bacteria_3_PCRfree", 
  # "BACT32_PCR" = "Sample_Bacteria_3_PCR"
)

# Helper function: add Barcode_Combination column
add_barcode_combination <- function(ps_object) {
  sample_data(ps_object)$Barcode_Combination <- paste0(
    sample_data(ps_object)$Forward_Barcode, "-", 
    sample_data(ps_object)$Reverse_Barcode
  )
  return(ps_object)
}

# Prepare data for barplot (GENUS level)
prepare_barplot_data <- function(ps_object, sample_label) {
  ps_object <- add_barcode_combination(ps_object)
  
  # Aggregate at Genus level
  ps_genus <- tax_glom(ps_object, taxrank = "Genus")
  ps_rel <- transform(ps_genus, "compositional")
  
  df <- psmelt(ps_rel)
  
  df <- df %>%
    mutate(Taxon_Label = ifelse(is.na(Genus) | Genus == "", "Unclassified", Genus)) %>%
    group_by(Barcode_Combination, OTU, Taxon_Label) %>%
    summarise(Abundance = sum(Abundance), .groups = "drop") %>%
    group_by(OTU) %>%
    mutate(mean_abundance = mean(Abundance)) %>%
    ungroup()
  
  top20_otus <- df %>%
    distinct(OTU, Taxon_Label, mean_abundance) %>%
    arrange(desc(mean_abundance)) %>%
    slice_head(n = 20) %>%
    pull(OTU)
  
  df <- df %>%
    mutate(
      Taxon_Label = ifelse(OTU %in% top20_otus, Taxon_Label, "Others"),
      Sample_Group = sample_label
    ) %>%
    group_by(Sample_Group, Barcode_Combination, Taxon_Label) %>%
    summarise(Abundance = sum(Abundance), .groups = "drop")
  
  return(df)
}

# Generate individual barplot for one sample group
generate_individual_plot <- function(df, sample_group, filename_base) {
  df_sub <- df %>% filter(Sample_Group == sample_group)
  
  taxon_levels <- sort(unique(df_sub$Taxon_Label))
  taxon_levels <- c(setdiff(taxon_levels, "Others"), "Others")
  n_taxa <- length(taxon_levels) - 1
  
  genus_colors <- qualitative_hcl(n = n_taxa, palette = "Dynamic", c = 80, l = 65)
  names(genus_colors) <- taxon_levels[1:n_taxa]
  genus_colors <- c(genus_colors, Others = "#999999")
  
  df_sub$Taxon_Label <- factor(df_sub$Taxon_Label, levels = taxon_levels)
  
  p <- ggplot(df_sub, aes(x = Barcode_Combination, y = Abundance, fill = Taxon_Label)) +
    geom_bar(stat = "identity", position = "stack") +
    labs(
      title = paste("PCR Sample:", sample_group),
      x = "Barcode Combination",
      y = "Relative Abundance",
      fill = "Genus"
    ) +
    scale_y_continuous(labels = scales::percent_format(accuracy = 1)) +
    scale_fill_manual(values = genus_colors, drop = FALSE) +
    theme_classic(base_size = 14) +
    theme(
      axis.text.x = element_text(angle = 90, hjust = 1, size = 10, vjust = 0.5),
      axis.title = element_text(size = 16, face = "bold"),
      plot.title = element_text(size = 18, face = "bold", hjust = 0.5),
      legend.title = element_text(size = 14),
      legend.text = element_text(size = 11),
      legend.key.size = unit(0.5, "cm"),
      legend.position = "right"
    ) +
    guides(fill = guide_legend(ncol = 1, byrow = TRUE)) +
    scale_x_discrete(expand = expansion(add = 1))
  
  print(p)
  
  ggsave(paste0(filename_base, "_", sample_group, ".pdf"), plot = p, width = 18, height = 9)
  ggsave(paste0(filename_base, "_", sample_group, ".png"), plot = p, width = 18, height = 9, dpi = 300)
  ggsave(paste0(filename_base, "_", sample_group, ".tiff"), plot = p, width = 18, height = 9, dpi = 600, compression = "lzw")
}

# Load your phyloseq objects (make sure these are defined!)
ps_list <- list(
  ZYMO_PCR = ps_zymoa,
  BACT14_PCR = ps_bact14a,
  BACT19_PCR = ps_bact19a,
  BACT32_PCR = ps_bact32a,
  ARCH15_PCR = ps_arch15a,
  ARCH33_PCR = ps_arch33a,
  ARCH46_PCR = ps_arch46a,
  ZYMO_noPCR = ps_zymob,
  BACT14_noPCR = ps_bact14b,
  BACT19_noPCR = ps_bact19b,
  BACT32_noPCR = ps_bact32b,
  ARCH15_noPCR = ps_arch15b,
  ARCH33_noPCR = ps_arch33b,
  ARCH46_noPCR = ps_arch46b
)

# Main loop to create individual plots
for (obj_name in names(ps_list)) {
  cat("Processing:", obj_name, "\n")
  
  ps <- ps_list[[obj_name]]
  
  sample_label <- condition_map[obj_name]
  sample_data(ps)$Sample_Group <- sample_label
  
  min_depth <- min(sample_sums(ps))
  set.seed(42)
  ps_rarefied <- rarefy_even_depth(ps, sample.size = min_depth, verbose = FALSE)
  
  df <- prepare_barplot_data(ps_rarefied, sample_label)
  
  generate_individual_plot(df, sample_label, filename_base = "Individual_Sample_Plots")
  
  cat("Done:", sample_label, "\n\n")
}

```


Here we perform some statistical analyses

1- **PERMANOVA**: A permutational multivariate analysis of variance testing the effect of barcode combinations on community dissimilarity. Before this, we are going to test the homogeneity of the dispersion. 

```{r}
# Function: Test for homogeneity and perform PERMANOVA
test_dispersion_and_permanova <- function(phyloseq_obj) {
  bray_dist <- phyloseq::distance(phyloseq_obj, method = "bray")
  sampledf <- data.frame(sample_data(phyloseq_obj))

  if (!all(c("Reverse_Barcode", "Forward_Barcode") %in% colnames(sampledf))) {
    stop("Sample metadata must contain 'Reverse_Barcode' and 'Forward_Barcode'.")
  }

  # Define grouping factor as interaction between Forward and Reverse barcodes
  group_factor <- interaction(sampledf$Forward_Barcode, sampledf$Reverse_Barcode, drop = TRUE)

  # Test for homogeneity of dispersions
  disp_model <- betadisper(bray_dist, group = group_factor)
  anova_disp <- anova(disp_model)

  cat("\n----------------------\n")
  cat("Testing homogeneity of group dispersions for:", deparse(substitute(phyloseq_obj)), "\n")
  print(anova_disp)

  if (!is.na(anova_disp$`Pr(>F)`[1]) && anova_disp$`Pr(>F)`[1] < 0.05) {
    cat("⚠️  Dispersion between groups is heterogeneous (p =", round(anova_disp$`Pr(>F)`[1], 4), ").\n")
    cat("    → PERMANOVA may be confounded. Consider investigating further.\n")
  } else {
    cat("✅ Group dispersions are homogeneous (p =", round(anova_disp$`Pr(>F)`[1], 4), "). Proceeding with PERMANOVA...\n")
    
    # Run PERMANOVA
    permanova_result <- adonis2(bray_dist ~ Reverse_Barcode * Forward_Barcode, data = sampledf)

    cat("\nPERMANOVA results:\n")
    print(permanova_result)

    if (permanova_result$`Pr(>F)`[1] < 0.05) {
      cat("🟢 Significant effect of barcode combination detected (p =", permanova_result$`Pr(>F)`[1], ").\n")
    } else {
      cat("🔴 No significant effect of barcode combination (p =", permanova_result$`Pr(>F)`[1], ").\n")
    }
  }
}

# Example usage
test_dispersion_and_permanova(ps_arch_combined_rarefied)
test_dispersion_and_permanova(ps_bact_combined_rarefied)
```


2. **ANCOMBC2**: We use the ANCOM-BC2 method to perform differential abundance testing between barcode combinations. For this analysis, we use the raw (non-rarefied) count data, as ANCOM-BC2 includes its own normalization and bias correction procedures. Rarefying would unnecessarily discard valid information and reduce statistical power.
```{r}
library(ancombc)
library(dplyr)


# ---- Run ANCOMBC2 ----
out <- ancombc2(
  data = ps_bact_combined,# or ps_arch_combined
  tax_level = NULL,       # You can test "Species" or other levels if needed
  fix_formula = "Barcode_Combination",
  group = "Barcode_Combination",
  p_adj_method = "fdr",
  struc_zero = TRUE,
  neg_lb = TRUE,
  alpha = 0.05,
  global = FALSE,
  pairwise = TRUE,
  dunnet = FALSE,
  trend = FALSE
)

res_pair <- out$res_pair

# Identify valid comparison columns
lfc_cols <- grep("^lfc_", names(res_pair), value = TRUE)
diff_abn_cols <- paste0("diff_abn_", sub("^lfc_", "", lfc_cols))
passed_ss_cols <- paste0("passed_ss_", sub("^lfc_", "", lfc_cols))

valid_idx <- diff_abn_cols %in% names(res_pair) & passed_ss_cols %in% names(res_pair)
lfc_cols <- lfc_cols[valid_idx]
diff_abn_cols <- diff_abn_cols[valid_idx]
passed_ss_cols <- passed_ss_cols[valid_idx]

if (length(lfc_cols) == 0) {
  cat("No valid pairwise comparisons found in the result.\n")
} else {
  df_long <- lapply(seq_along(lfc_cols), function(i) {
    data.frame(
      taxon = res_pair$taxon,
      comparison = gsub("lfc_", "", lfc_cols[i]),
      lfc = res_pair[[lfc_cols[i]]],
      diff_abn = res_pair[[diff_abn_cols[i]]],
      passed_ss = res_pair[[passed_ss_cols[i]]],
      stringsAsFactors = FALSE
    )
  }) %>% bind_rows()

  if (nrow(df_long) == 0 || !"lfc" %in% colnames(df_long)) {
    cat("No differential abundance results to process.\n")
  } else {
    sig_df <- df_long %>%
      filter(!is.na(lfc), lfc != 0, diff_abn == 1, passed_ss == 1) %>%
      arrange(taxon, comparison)

    if (nrow(sig_df) == 0) {
      cat("No significantly over- or underrepresented taxa found.\n")
    } else {
      print(sig_df)
      write.csv(sig_df, "significant_taxa_barcode_combinations.csv", row.names = FALSE)
    }
  }
}

```


This  script compares the effect of two sample preparation methods (individual purifications with equimolar pooling vs. equivolume pooling and purification) on microbial community compositio (Figure 10)
Input Data
- Two phyloseq objects (RDS format), representing:
  - `ps_zymob`: Individual purification and equimolar pooling samples
  - `ps_zymob_pooled`: Equivolume pooling and purification samples
Each phyloseq object should include sample metadata with `Forward_Barcode` and `Reverse_Barcode` columns.

```{r}
# Load required packages
library(phyloseq)
library(dplyr)
library(ggplot2)
library(microbiome)  # for transform function
library(tidyr)
library(viridis)

# Load phyloseq objects (replace with your actual file paths)
ps_zymob <- readRDS("path/to/dummy_ps_zymob.rds")
ps_zymob_pooled <- readRDS("path/to/dummy_ps_zymob_pooled.rds")

# Rarefy both datasets to the smallest library size between them
min_depth <- min(min(sample_sums(ps_zymob)), min(sample_sums(ps_zymob_pooled)))

set.seed(42)
ps_zymob_rarefied <- rarefy_even_depth(ps_zymob, sample.size = min_depth, verbose = FALSE)
ps_zymob_pooled_rarefied <- rarefy_even_depth(ps_zymob_pooled, sample.size = min_depth, verbose = FALSE)

# Function to add a combined barcode column to sample metadata
add_barcode_combination <- function(ps_object) {
  sample_data(ps_object)$Barcode_Combination <- paste0(
    sample_data(ps_object)$Forward_Barcode, "-", 
    sample_data(ps_object)$Reverse_Barcode
  )
  return(ps_object)
}

ps_zymob_rarefied <- add_barcode_combination(ps_zymob_rarefied)
ps_zymob_pooled_rarefied <- add_barcode_combination(ps_zymob_pooled_rarefied)

# Prepare data for stacked bar plot of relative abundances
prepare_barplot_data <- function(ps_object, dataset_name) {
  # Aggregate taxa at Species level
  ps_species <- tax_glom(ps_object, taxrank = "Species")
  # Transform counts to relative abundances
  ps_rel <- transform(ps_species, "compositional")
  
  df <- psmelt(ps_rel)  # convert to long-format dataframe
  
  # Calculate mean abundance per OTU across all samples
  df <- df %>%
    group_by(Barcode_Combination, OTU, Species) %>%
    summarise(Abundance = sum(Abundance), .groups = "drop") %>%
    group_by(OTU) %>%
    mutate(mean_abundance = mean(Abundance)) %>%
    ungroup()
  
  # Identify top 20 most abundant OTUs
  top20_otus <- df %>%
    distinct(OTU, Species, mean_abundance) %>%
    arrange(desc(mean_abundance)) %>%
    slice_head(n = 20) %>%
    pull(OTU)
  
  # Replace OTUs not in top 20 with "Others" label
  df <- df %>%
    mutate(Species = ifelse(OTU %in% top20_otus, Species, "Others")) %>%
    group_by(Barcode_Combination, Species) %>%
    summarise(Abundance = sum(Abundance), .groups = "drop") %>%
    mutate(Dataset = dataset_name)
  
  return(df)
}

# Prepare data for both datasets
df_zymob <- prepare_barplot_data(ps_zymob_rarefied, "Zymo: Individual purifications and equimolar pooling")
df_zymob_pooled <- prepare_barplot_data(ps_zymob_pooled_rarefied, "Zymo: Equivolume pooling and purification")

# Combine both datasets into one dataframe for plotting
combined_df <- bind_rows(df_zymob, df_zymob_pooled)

# Define a custom color palette with 25 colors for species
my_25_colors <- c(
  "#66c2a5", "#fc8d62", "#8da0cb", "#e78ac3", "#a6d854",
  "#ffd92f", "#e5c494", "#b3b3b3", "#1b9e77", "#d95f02",
  "#7570b3", "#e7298a", "#66a61e", "#e6ab02", "#a6761d",
  "#666666", "#a6cee3", "#1f78b4", "#b2df8a", "#33a02c",
  "#fb9a99", "#fdbf6f", "#cab2d6", "#6a3d9a", "#ffff99"
)

# Create stacked bar plot to compare relative abundances by barcode combination and dataset
p <- ggplot(combined_df, aes(x = Barcode_Combination, y = Abundance, fill = Species)) +
  geom_bar(stat = "identity", position = "stack") +
  facet_wrap(~Dataset, ncol = 1) +
  labs(
    x = "Barcode Combination",
    y = "Relative Abundance",
    fill = "Species"
  ) +
  scale_y_continuous(labels = scales::percent_format()) +
  scale_fill_manual(values = my_25_colors) +
  theme_classic(base_size = 12) +
  theme(
    axis.text.x = element_text(angle = 90, hjust = 1),
    axis.title = element_text(size = 14, face = "bold"),
    strip.text = element_text(size = 13, face = "bold"),
    legend.title = element_text(size = 12),
    legend.text = element_text(size = 10),
    legend.key.size = unit(0.4, "cm"),
    legend.position = "right"
  ) +
  guides(fill = guide_legend(ncol = 1))

# Display plot
print(p)

# Save the plot to multiple formats
ggsave(
  filename = "relative_abundance_barplot.png",  # update filename/path as needed
  plot = p,
  width = 16,
  height = 10,
  dpi = 300
)

ggsave("relative_abundance_barplot.pdf", plot = p, width = 12, height = 8)
ggsave("relative_abundance_barplot.tiff", plot = p, width = 12, height = 8, dpi = 600, compression = "lzw")

```

Figure 8
```{r}
# Load packages
library(phyloseq)
library(ggplot2)
library(dplyr)
library(vegan)
library(viridis)

# -----------------------------
# Condition name mapping
# -----------------------------
condition_map <- c(
  "ps_bact14b" = "Bacteria_1_PCRfree",
  "ps_bact14a" = "Bacteria_1_PCR",
  "ps_bact19b" = "Bacteria_2_PCRfree",
  "ps_bact19a" = "Bacteria_2_PCR",
  "ps_zymob" = "Zymo_PCRfree",
  "ps_zymoa" = "Zymo_PCR",
  "ps_arch15b" = "Archaea_1_PCRfree",
  "ps_arch15a" = "Archaea_1_PCR",
  "ps_arch33b" = "Archaea_2_PCRfree",
  "ps_arch33a" = "Archaea_2_PCR",
  "ps_arch46b" = "Archaea_3_PCRfree",
  "ps_arch46a" = "Archaea_3_PCR"
)

# -----------------------------
# Define barcode sets
# -----------------------------
# Bacteria
bact_fw <- c(1:5, 7:8)
bact_rev_main <- c(1, 3:7, 9:12, 14:15)
bact_extra_rev <- c(2, 8)

bact_combos <- expand.grid(Forward = bact_fw, Reverse = bact_rev_main) %>%
  rbind(expand.grid(Forward = bact_fw, Reverse = bact_extra_rev)) %>%
  distinct()

bact_combos$Barcode_Combination <- paste0(bact_combos$Forward, "-", bact_combos$Reverse)

# Archaea
arch_fw <- 1:12
arch_rev <- c(3:8, 10:11)

arch_combos <- expand.grid(Forward = arch_fw, Reverse = arch_rev)
arch_combos$Barcode_Combination <- paste0(arch_combos$Forward, "-", arch_combos$Reverse)

# -----------------------------
# Load phyloseq objects
# -----------------------------
# Replace paths with yours
ps_list <- list(
  ps_bact14b = readRDS("path/to/Bact14_noPCR/phyloseq_silva.rds"),
  ps_bact14a = readRDS("path/to/Bact14_PCR/phyloseq_silva.rds"),
  ps_bact19b = readRDS("path/to/Bact19_noPCR/phyloseq_silva.rds"),
  ps_bact19a = readRDS("path/to/Bact19_PCR/phyloseq_silva.rds"),
  ps_zymob   = readRDS("path/to/Zymo_noPCR/phyloseq_silva.rds"),
  ps_zymoa   = readRDS("path/to/Zymo_PCR/phyloseq_silva.rds"),
  ps_arch15b = readRDS("path/to/Arch15_noPCR/phyloseq_silva.rds"),
  ps_arch15a = readRDS("path/to/Arch15_PCR/phyloseq_silva.rds"),
  ps_arch33b = readRDS("path/to/Arch33_noPCR/phyloseq_silva.rds"),
  ps_arch33a = readRDS("path/to/Arch33_PCR/phyloseq_silva.rds"),
  ps_arch46b = readRDS("Gpath/to/Arch46_noPCR/phyloseq_silva.rds"),
  ps_arch46a = readRDS("path/to/Arch46_PCR/phyloseq_silva.rds")
)

# -----------------------------
# Bacteria
# -----------------------------
bact_ps_names <- names(ps_list)[grepl("^ps_bact|^ps_zymo", names(ps_list))]
bact_df <- data.frame()

ref_bact <- sample(bact_combos$Barcode_Combination, 1)

for (ps_name in bact_ps_names) {
  ps <- ps_list[[ps_name]]
  label <- condition_map[ps_name]
  
  # Fake data for demonstration
  mat <- matrix(runif(nrow(bact_combos) * 50, 0, 1), nrow = nrow(bact_combos), ncol = 50)
  rownames(mat) <- bact_combos$Barcode_Combination
  
  dist_mat <- vegdist(mat, method = "bray")
  dists_to_ref <- as.matrix(dist_mat)[, ref_bact]
  
  df_tmp <- data.frame(
    Barcode_Combination = names(dists_to_ref),
    BrayCurtis = as.numeric(dists_to_ref),
    Sample = label
  )
  
  bact_df <- rbind(bact_df, df_tmp)
}

barcode_levels_bact <- bact_combos$Barcode_Combination
bact_df$Barcode_Combination <- factor(bact_df$Barcode_Combination, levels = barcode_levels_bact)

p_bact <- ggplot(bact_df, aes(x = Barcode_Combination, y = Sample, fill = BrayCurtis)) +
  geom_tile(color = "white") +
  scale_fill_viridis_c(option = "plasma", name = "Bray–Curtis distance", limits = c(0, 0.65)) +
  labs(
    x = "Barcode Pair",
    y = "Sample"
  ) +
  theme_minimal(base_size = 14) +
  theme(axis.text.x = element_text(angle = 90, vjust = 0.5, hjust = 1))

print(p_bact)

ggsave("Bacteria_Heatmap.pdf", p_bact, width = 18, height = 9)
ggsave("Bacteria_Heatmap.png", p_bact, width = 18, height = 9, dpi = 300)
ggsave("Bacteria_Heatmap.tiff", p_bact, width = 18, height = 9, dpi = 600, compression = "lzw")

# -----------------------------
# Archaea
# -----------------------------
arch_ps_names <- names(ps_list)[grepl("^ps_arch", names(ps_list))]
arch_df <- data.frame()

ref_arch <- sample(arch_combos$Barcode_Combination, 1)

for (ps_name in arch_ps_names) {
  ps <- ps_list[[ps_name]]
  label <- condition_map[ps_name]
  
  mat <- matrix(runif(nrow(arch_combos) * 50, 0, 1), nrow = nrow(arch_combos), ncol = 50)
  rownames(mat) <- arch_combos$Barcode_Combination
  
  dist_mat <- vegdist(mat, method = "bray")
  dists_to_ref <- as.matrix(dist_mat)[, ref_arch]
  
  df_tmp <- data.frame(
    Barcode_Combination = names(dists_to_ref),
    BrayCurtis = as.numeric(dists_to_ref),
    Sample = label
  )
  
  arch_df <- rbind(arch_df, df_tmp)
}

barcode_levels_arch <- arch_combos$Barcode_Combination
arch_df$Barcode_Combination <- factor(arch_df$Barcode_Combination, levels = barcode_levels_arch)

p_arch <- ggplot(arch_df, aes(x = Barcode_Combination, y = Sample, fill = BrayCurtis)) +
  geom_tile(color = "white") +
  scale_fill_viridis_c(option = "plasma", name = "Bray–Curtis distance", limits = c(0, 0.65)) +
  labs(
    x = "Barcode Pair",
    y = "Sample"
  ) +
  theme_minimal(base_size = 14) +
  theme(axis.text.x = element_text(angle = 90, vjust = 0.5, hjust = 1))

print(p_arch)

ggsave("Archaea_Heatmap.pdf", p_arch, width = 18, height = 9)
ggsave("Archaea_Heatmap.png", p_arch, width = 18, height = 9, dpi = 300)
ggsave("Archaea_Heatmap.tiff", p_arch, width = 18, height = 9, dpi = 600, compression = "lzw")


```

Bray curtis distance with bacterial set 1 and set 2
```{r}
# -------------------------
# Load packages
# -------------------------
library(ggplot2)
library(dplyr)
library(vegan)
library(viridis)
library(patchwork)

# -------------------------
# Mapping 
# -------------------------
condition_map <- c(
  "ps_bact14b" = "Bacteria_1_PCRfree",
  "ps_bact14a" = "Bacteria_1_PCR",
  "ps_bact19b" = "Bacteria_2_PCRfree",
  "ps_bact19a" = "Bacteria_2_PCR",
  "ps_zymob"   = "Zymo_PCRfree",
  "ps_zymoa"   = "Zymo_PCR"
)

samples <- names(condition_map)

# -------------------------
# Barcode sets
# -------------------------
bact_fw_1 <- c(1:5, 7:8)
bact_rev_main <- c(1, 3:7, 9:12, 14:15)
bact_extra_rev <- c(2, 8)
bact_combos_set1 <- expand.grid(Forward = bact_fw_1, Reverse = bact_rev_main) %>%
  rbind(expand.grid(Forward = bact_fw_1, Reverse = bact_extra_rev)) %>%
  distinct() %>%
  mutate(Barcode_Combination = paste0(Forward, "-", Reverse))

bact_fw_2 <- 1:8
bact_rev_2 <- c(1:11, 13)
bact_combos_set2 <- expand.grid(Forward = bact_fw_2, Reverse = bact_rev_2) %>%
  mutate(Barcode_Combination = paste0(Forward, "-", Reverse))

all_combos <- union(bact_combos_set1$Barcode_Combination, bact_combos_set2$Barcode_Combination)
all_combos <- sort(all_combos)

# -------------------------
#  Bray-Curtis 
# -------------------------
set.seed(42)
ref_bact <- sample(setdiff(all_combos, "1-16"), 1)
n_comb <- length(all_combos)
bact_df_all <- data.frame()

for (sample in samples) {
  sample_label <- condition_map[[sample]]
  
  mat <- matrix(runif(n_comb * 50, 0, 1), nrow = n_comb, ncol = 50)
  rownames(mat) <- all_combos
  dist_mat <- vegdist(mat, method = "bray")
  dists_to_ref <- as.matrix(dist_mat)[, ref_bact]

  bact_df <- data.frame(
    Barcode_Combination = names(dists_to_ref),
    BrayCurtis = as.numeric(dists_to_ref),
    Sample = sample_label
  )
  bact_df_all <- bind_rows(bact_df_all, bact_df)
}

# -------------------------
# x-axis
# -------------------------
bact_df_all$Barcode_Combination <- factor(bact_df_all$Barcode_Combination, levels = all_combos)

# -------------------------
# Annotation
# -------------------------
barcode_sets_df <- data.frame(
  Barcode_Combination = all_combos,
  Set1 = all_combos %in% bact_combos_set1$Barcode_Combination,
  Set2 = all_combos %in% bact_combos_set2$Barcode_Combination
) %>%
  mutate(x = match(Barcode_Combination, levels(bact_df_all$Barcode_Combination)))

band_df <- bind_rows(
  barcode_sets_df %>% filter(Set1) %>% mutate(Set = "Set 1", y = 1),
  barcode_sets_df %>% filter(Set2) %>% mutate(Set = "Set 2", y = 0)
)

# -------------------------
# Colors
# -------------------------
band_colors <- c("Set 1" = "blue", "Set 2" = "orange")

# -------------------------
# main plot 
# -------------------------
p_main <- ggplot(bact_df_all, aes(x = Barcode_Combination, y = Sample, fill = BrayCurtis)) +
  geom_tile(color = "white") +
  scale_fill_viridis_c(option = "plasma", name = "Bray–Curtis distance", limits = c(0, 0.8)) +
  labs(x = "Barcode Combination", y = NULL) +
  theme_minimal(base_size = 14) +
  theme(
    axis.text.x = element_text(angle = 90, vjust = 0.5, hjust = 1),
    axis.text.y = element_text(size = 12),
    plot.margin = margin(t = 10, b = 0, unit = "pt")
  )

# -------------------------
# Plot bnds 
# -------------------------
p_band <- ggplot(band_df, aes(x = x, y = y, fill = Set)) +
  geom_tile(height = 1) +
  scale_fill_manual(values = band_colors, name = "Barcode Set") +
  scale_x_continuous(breaks = seq_along(all_combos), labels = all_combos, expand = c(0, 0)) +
  scale_y_continuous(limits = c(-0.5, 1.5), expand = c(0, 0)) +
  theme_void() +
  theme(
    legend.position = "bottom",
    axis.text.x = element_blank(),
    plot.margin = margin(t = -5, b = 0, unit = "pt")
  )

# -------------------------
# Combine plot
# -------------------------
final_plot <- p_main / p_band + plot_layout(heights = c(10, 1))
print(final_plot)

# -------------------------
# Save
# -------------------------
ggsave("Combined_Heatmap_withBands.pdf", final_plot, width = 18, height = 10)
ggsave("Combined_Heatmap_withBands.png", final_plot, width = 18, height = 10, dpi = 300)
ggsave("Combined_Heatmap_withBands.tiff", final_plot, width = 18, height = 10, dpi = 600, compression = "lzw")
```


Generate individual barplot with selected barcode pairs
```{r}

# Define barcode combinations for filtering

# Bacteria sets
bact_fw <- c(1:5, 7:8)
bact_rev_main <- c(1, 3:7, 9:12, 14:15)
bact_extra_rev <- c(2, 8)
bact_combos <- expand.grid(Forward = bact_fw, Reverse = bact_rev_main) %>%
  rbind(expand.grid(Forward = bact_fw, Reverse = bact_extra_rev)) %>%
  distinct()

# Archaea sets
arch_fw <- 1:12
arch_rev <- c(3:8, 10:11)
arch_combos <- expand.grid(Forward = arch_fw, Reverse = arch_rev)

# Function to add barcode combination
add_barcode_combination <- function(ps_object) {
  sample_data(ps_object)$Barcode_Combination <- paste0(
    sample_data(ps_object)$Forward_Barcode, "-", 
    sample_data(ps_object)$Reverse_Barcode
  )
  return(ps_object)
}

# Function to filter barcode combinations based on exact pairs
filter_barcodes <- function(ps_object, domain) {
  fwd <- as.numeric(sample_data(ps_object)$Forward_Barcode)
  rev <- as.numeric(sample_data(ps_object)$Reverse_Barcode)
  
  sample_barcodes <- data.frame(Forward = fwd, Reverse = rev)
  
  if (domain == "Bacteria") {
    combos <- bact_combos
  } else if (domain == "Archaea") {
    combos <- arch_combos
  } else {
    return(ps_object)
  }
  
  keep <- apply(sample_barcodes, 1, function(row) {
    any(combos$Forward == row[1] & combos$Reverse == row[2])
  })
  
  ps_object <- prune_samples(keep, ps_object)
  return(ps_object)
}

# Function to prepare data for barplot
prepare_barplot_data <- function(ps_object, sample_label) {
  ps_object <- add_barcode_combination(ps_object)
  ps_genus <- tax_glom(ps_object, taxrank = "Genus")
  ps_rel <- transform(ps_genus, "compositional")
  
  df <- psmelt(ps_rel)
  
  df <- df %>%
    mutate(Taxon_Label = ifelse(is.na(Genus) | Genus == "", "Unclassified", Genus)) %>%
    group_by(Barcode_Combination, OTU, Taxon_Label) %>%
    summarise(Abundance = sum(Abundance), .groups = "drop") %>%
    group_by(OTU) %>%
    mutate(mean_abundance = mean(Abundance)) %>%
    ungroup()
  
  top20_otus <- df %>%
    distinct(OTU, Taxon_Label, mean_abundance) %>%
    arrange(desc(mean_abundance)) %>%
    slice_head(n = 20) %>%
    pull(OTU)
  
  df <- df %>%
    mutate(
      Taxon_Label = ifelse(OTU %in% top20_otus, Taxon_Label, "Others"),
      Sample_Group = sample_label
    ) %>%
    group_by(Sample_Group, Barcode_Combination, Taxon_Label) %>%
    summarise(Abundance = sum(Abundance), .groups = "drop")
  
  return(df)
}

# Function to generate plots
generate_individual_plot <- function(df, sample_group, filename_base) {
  df_sub <- df %>% filter(Sample_Group == sample_group)
  
  taxon_levels <- sort(unique(df_sub$Taxon_Label))
  taxon_levels <- c(setdiff(taxon_levels, "Others"), "Others")
  n_taxa <- length(taxon_levels) - 1
  
  genus_colors <- qualitative_hcl(n = n_taxa, palette = "Dynamic", c = 80, l = 65)
  names(genus_colors) <- taxon_levels[1:n_taxa]
  genus_colors <- c(genus_colors, Others = "#999999")
  
  df_sub$Taxon_Label <- factor(df_sub$Taxon_Label, levels = taxon_levels)
  
  p <- ggplot(df_sub, aes(x = Barcode_Combination, y = Abundance, fill = Taxon_Label)) +
    geom_bar(stat = "identity", position = "stack") +
    labs(
      title = paste("PCR Sample:", sample_group),
      x = "Barcode Combination",
      y = "Relative Abundance",
      fill = "Genus"
    ) +
    scale_y_continuous(labels = scales::percent_format(accuracy = 1)) +
    scale_fill_manual(values = genus_colors, drop = FALSE) +
    theme_classic(base_size = 14) +
    theme(
      axis.text.x = element_text(angle = 90, hjust = 1, size = 10, vjust = 0.5),
      axis.title = element_text(size = 16, face = "bold"),
      plot.title = element_text(size = 18, face = "bold", hjust = 0.5),
      legend.title = element_text(size = 14),
      legend.text = element_text(size = 11),
      legend.key.size = unit(0.5, "cm"),
      legend.position = "right"
    ) +
    guides(fill = guide_legend(ncol = 1, byrow = TRUE)) +
    scale_x_discrete(expand = expansion(add = 1))
  
  print(p)
  
  ggsave(paste0(filename_base, "_", sample_group, ".pdf"), plot = p, width = 18, height = 9)
  ggsave(paste0(filename_base, "_", sample_group, ".png"), plot = p, width = 18, height = 9, dpi = 300)
  ggsave(paste0(filename_base, "_", sample_group, ".tiff"), plot = p, width = 18, height = 9, dpi = 600, compression = "lzw")
}


# List of phyloseq objects
ps_list <- list(
  ps_bact14b, ps_bact14a,
  ps_bact19b, ps_bact19a,
  ps_zymob, ps_zymoa,
  ps_arch15b, ps_arch15a,
  ps_arch33b, ps_arch33a,
  ps_arch46b, ps_arch46a
)
names(ps_list) <- c(
  "ps_bact14b", "ps_bact14a",
  "ps_bact19b", "ps_bact19a",
  "ps_zymob", "ps_zymoa",
  "ps_arch15b", "ps_arch15a",
  "ps_arch33b", "ps_arch33a",
  "ps_arch46b", "ps_arch46a"
)

# MAIN loop
for (obj_name in names(ps_list)) {
  cat("Processing:", obj_name, "\n")
  
  ps <- ps_list[[obj_name]]
  sample_label <- condition_map[obj_name]
  sample_data(ps)$Sample_Group <- sample_label
  
  # Identify domain
  if (grepl("bact|zymo", obj_name, ignore.case = TRUE)) {
    domain <- "Bacteria"
  } else if (grepl("arch", obj_name, ignore.case = TRUE)) {
    domain <- "Archaea"
  } else {
    domain <- "Other"
  }
  
  # Filter barcode combinations
  ps <- filter_barcodes(ps, domain)
  
  # Rarefy and plot only if samples remain
  if (nsamples(ps) > 0) {
    min_depth <- min(sample_sums(ps))
    set.seed(42)
    ps_rarefied <- rarefy_even_depth(ps, sample.size = min_depth, verbose = FALSE)
    
    # Prepare data
    df <- prepare_barplot_data(ps_rarefied, sample_label)
    
    # Generate plot
    generate_individual_plot(df, sample_label, filename_base = "Individual_Sample_PlotsFin")
    
    cat("Done:", sample_label, "\n\n")
  } else {
    cat("Skipping", sample_label, "because no samples remain after barcode filtering.\n\n")
  }
}

```


We are now going to dive into the performance metrics for each barcode combinations. Certain metrics (eg PCR yield, alpha diversity, evenness) have been calculated previously.  This calculates distances between barcode combinations relative to a reference, which is chosen randomly. 

```{r}
# --- Part 1: Bray-Curtis Distance Calculations for Barcode Combinations ---

# Load or define your phyloseq objects here (replace with actual loading code)
# Dummy example: replace with your actual data loading
Arch15a_rarefied <- readRDS("path/to/your/data/Arch15a_rarefied.rds")
Arch15b_rarefied <- readRDS("path/to/your/data/Arch15b_rarefied.rds")
# ... repeat for all required datasets ...

# List of phyloseq objects and their dataset names
ps_files <- list(
  Arch15a_rarefied, Arch15b_rarefied,
  Arch33a_rarefied, Arch33b_rarefied,
  Arch46a_rarefied, Arch46b_rarefied,
  Bact14a_rarefied, Bact14b_rarefied,
  Bact19a_rarefied, Bact19b_rarefied,
  Zymoa_rarefied, Zymob_rarefied
)

ps_names <- c(
  "Arch15a", "Arch15b", "Arch33a", "Arch33b",
  "Arch46a", "Arch46b", "Bact14a", "Bact14b",
  "Bact19a", "Bact19b", "Zymoa", "Zymob"
)

results_all <- list()

for (i in seq_along(ps_files)) {
  ps <- ps_files[[i]]
  name <- ps_names[i]
  
  # Prepare metadata
  meta <- data.frame(sample_data(ps))
  meta$Barcode_Combination <- paste(meta$Forward_Barcode, meta$Reverse_Barcode, sep = "-")
  meta$Id <- paste(meta$Seed_Culture, meta$PCR, sep = "_")
  meta$Sample <- rownames(meta)
  
  sample_data(ps) <- sample_data(meta)
  
  # Convert counts to relative abundance
  ps_rel <- transform_sample_counts(ps, function(x) x / sum(x))
  otu <- as(otu_table(ps_rel), "matrix")
  if (taxa_are_rows(ps_rel)) otu <- t(otu)
  
  # Calculate Bray-Curtis distance matrix
  bc_dist <- vegdist(otu, method = "bray")
  
  # Use first barcode combo as reference
  reference_bc <- unique(meta$Barcode_Combination)[1]
  reference_samples <- meta$Sample[meta$Barcode_Combination == reference_bc]
  
  result <- data.frame()
  
  for (bc in unique(meta$Barcode_Combination)) {
    test_samples <- meta$Sample[meta$Barcode_Combination == bc]
    dist_matrix <- as.matrix(bc_dist)[reference_samples, test_samples, drop = FALSE]
    avg_dist <- mean(dist_matrix)
    
    this_meta <- meta[meta$Barcode_Combination == bc, ]
    forward <- unique(this_meta$Forward_Barcode)[1]
    reverse <- unique(this_meta$Reverse_Barcode)[1]
    
    # Label pairs depending on dataset name prefix
    if (startsWith(name, "Arch")) {
      pair_label <- paste0("Arch_if", forward, "-Arch_ir", reverse)
    } else if (startsWith(name, "Bact") || startsWith(name, "Zymo")) {
      pair_label <- paste0("Bact_if", forward, "-Bact_ir", reverse)
    } else {
      pair_label <- paste0("UNKNOWN_if", forward, "-UNKNOWN_ir", reverse)
    }
    
    ids <- unique(this_meta$Id)
    for (id in ids) {
      result <- rbind(result, data.frame(
        Dataset = name,
        Id = id,
        Barcode_Combination = bc,
        Reference = reference_bc,
        Bray_Curtis_to_Reference = avg_dist,
        pair = pair_label
      ))
    }
  }
  results_all[[name]] <- result
}

# Combine results for all datasets
final_result <- bind_rows(results_all)

# Export results as CSV (dummy path)
write.csv(final_result, "path/to/output/bray_curtis_barcode_distance.csv", row.names = FALSE)
```

All of these metrics have been combined into one file, which is available in supplementary materials. The first step is to load this file.  

```{r}
# Load sample metadata Excel file (dummy path)
data <- read_excel("path/to/your/metadata/Metrics.xlsx", sheet = "good")

# Create batch column based on Pair_ID barcode values
data <- data %>%
  mutate(
    Pair1 = str_extract(Pair_ID, "^[^-]+"),
    Pair2 = str_extract(Pair_ID, "[^-]+$"),
    batch = case_when(
      Pair2 %in% paste0("Bact_ir", 13:17) ~ 2,
      Pair1 %in% paste0("Arch_if", 9:13) ~ 2,
      TRUE ~ 1
    )
  )

# ---  Split data by domain and extract barcodes ---

bact_data <- data %>% filter(str_detect(Sample_ID, "^BACT|^ZYMO"))
arch_data <- data %>% filter(str_detect(Sample_ID, "^ARCH"))

bact_data_barcodes <- bact_data %>%
  mutate(
    Forward_Barcode = str_extract(Pair_ID, "(?<=if)[^\\-]+"),
    Reverse_Barcode = str_extract(Pair_ID, "(?<=ir)[^\\-]+")
  )

arch_data_barcodes <- arch_data %>%
  mutate(
    Forward_Barcode = str_extract(Pair_ID, "(?<=if)[^\\-]+"),
    Reverse_Barcode = str_extract(Pair_ID, "(?<=ir)[^\\-]+")
  )

```


We began by reducing the high-dimensional feature space (e.g., barcodes or fragment profiles) using Principal Component Analysis (PCA).

```{r}
features_all <- c("Shannon", "Simpson", "pielou", "Bray_Curtis_to_Reference")#"PCR_Yield", 

compute_pca_components <- function(df, label) {
  pca_input <- df %>%
    select(Pair_ID, Sample_ID, all_of(features_all)) %>%
    drop_na() %>%
    mutate(across(all_of(features_all), as.numeric))
  
  row_ids <- pca_input %>% select(Pair_ID, Sample_ID)
  pca_features <- pca_input %>% select(all_of(features_all)) %>% scale()
  
  pca_result <- FactoMineR::PCA(pca_features, graph = FALSE)
  
  print(factoextra::fviz_screeplot(pca_result, addlabels = TRUE, title = paste(label, "PCA Scree Plot")))
  print(factoextra::fviz_pca_var(pca_result, col.var = "contrib", title = paste(label, "PCA Variable Contributions")))
  
  cat("\nTop contributing variables to PCs for", label, ":\n")
  print(round(pca_result$var$coord[, 1:4], 3))
  print(pca_result$var$contrib[, 1:4])
  
  pcs <- as.data.frame(pca_result$ind$coord[, 1:4])
  colnames(pcs) <- c("PC1", "PC2", "PC3", "PC4")
  
  out <- bind_cols(row_ids, pcs)
  return(out)
}

# Run PCA for bacteria and archaea
bact_pca_df <- compute_pca_components(bact_data, "Bacteria")
arch_pca_df <- compute_pca_components(arch_data, "Archaea")

stopifnot(!any(duplicated(bact_pca_df[, c("Sample_ID", "Pair_ID")])))
stopifnot(!any(duplicated(arch_pca_df[, c("Sample_ID", "Pair_ID")])))

# Merge PCA scores back into original data
pca_scores <- bind_rows(bact_pca_df, arch_pca_df)
data <- data %>%
  left_join(pca_scores, by = c("Sample_ID", "Pair_ID")) %>%
  mutate(across(c(PC1, PC2, PC3, PC4), as.numeric))

features_cols <- c("PC1", "PC2", "PC3", "PC4")

bact_data <- bact_data %>%
  left_join(bact_pca_df, by = c("Sample_ID", "Pair_ID")) %>%
  mutate(across(all_of(features_cols), as.numeric))

arch_data <- arch_data %>%
  left_join(arch_pca_df, by = c("Sample_ID", "Pair_ID")) %>%
  mutate(across(all_of(features_cols), as.numeric))
```


For each sample independently, we applied K-means clustering (e.g., with k = 2) to group similar data points based on their PCA coordinates.
Clustering was done separately for Archaea and Bacteria, and results were stored for downstream use.
This step helps uncover local patterns or structures specific to each sample.

```{r}
# Parameters
features_cols <- c("PC1", "PC2", "PC3")#, "PC4"
k_opt <- 2  # Optimal cluster count (can be adjusted)

# Logs for clustering results
cluster_log_bact <- list()
cluster_log_arch <- list()

# Robust K-means clustering function
run_kmeans_clustering <- function(sample_id, data) {
  message("🔍 Processing sample: ", sample_id)

  # Subset and prepare data
  sample_data <- data %>%
    filter(Sample_ID == sample_id) %>%
    select(all_of(features_cols)) %>%
    mutate(across(everything(), as.numeric)) %>%
    as.data.frame()

  # Require at least k points
  if (nrow(sample_data) < k_opt) {
    warning("⚠️ Too few data points for clustering: ", sample_id)
    return(NULL)
  }

  # Scale data
  scaled_mat <- tryCatch({
    scale(sample_data) %>% as.matrix()
  }, error = function(e) {
    warning("⚠️ Scaling failed for: ", sample_id)
    return(NULL)
  })

  # Validate data
  if (is.null(scaled_mat) || any(!is.finite(scaled_mat))) {
    message("❌ Invalid data (NA/Inf) in sample: ", sample_id)
    return(NULL)
  }

  # Perform K-means clustering
  km_result <- tryCatch({
    kmeans(scaled_mat, centers = k_opt, nstart = 10)
  }, error = function(e) {
    message("❌ K-means failed for sample: ", sample_id)
    return(NULL)
  })

  if (!is.null(km_result)) {
    message("✅ Clustering successful for: ", sample_id)
  }

  return(km_result)
}

# Get unique samples
all_samples <- unique(data$Sample_ID)

# Apply clustering per sample
for (sample_id in all_samples) {
  km_res <- run_kmeans_clustering(sample_id, data)

  # Log based on domain
  if (grepl("^ARCH", sample_id)) {
    cluster_log_arch[[sample_id]] <- km_res
  } else {
    cluster_log_bact[[sample_id]] <- km_res
  }
}

# Save clustering logs
saveRDS(cluster_log_bact, "results/cluster_log_bacteria.rds")  # Update path as needed
saveRDS(cluster_log_arch, "results/cluster_log_archaea.rds")   # Update path as needed
```


We then aggregated all clustering results to compute co-clustering frequencies: how often pairs of elements (e.g., barcode pairs) were assigned to the same cluster across samples.
This was used to build a co-clustering matrix for Bacteria and Archaea separately, capturing global relationships beyond individual samples.

```{r}
# Function to build co-clustering matrix
build_coclustering_matrix <- function(cluster_log, domain) {
  all_sample_ids <- names(cluster_log)
  all_points <- c()

  # Set decoy list based on domain
  decoy_pool <- if (domain == "Bacteria") names(cluster_log_arch) else names(cluster_log_bact)

  # Helper: generate unordered pairs
  get_pairs <- function(vec) {
    if (length(vec) < 2) return(NULL)
    t(combn(vec, 2))
  }

  # Collect all unique Pair_IDs used across samples
  for (sample_id in all_sample_ids) {
    km <- cluster_log[[sample_id]]
    if (is.null(km)) next
    points_in_sample <- data %>% filter(Sample_ID == sample_id) %>% pull(Pair_ID)
    all_points <- union(all_points, points_in_sample)
  }

  # Initialize symmetric count matrix
  count_matrix <- matrix(0, nrow = length(all_points), ncol = length(all_points),
                         dimnames = list(all_points, all_points))

  # Populate co-clustered pairs
  for (sample_id in all_sample_ids) {
    km <- cluster_log[[sample_id]]
    if (is.null(km)) next

    points_in_sample <- data %>% filter(Sample_ID == sample_id) %>% pull(Pair_ID)
    clusters <- km$cluster

    for (cl in unique(clusters)) {
      members <- points_in_sample[clusters == cl]
      members <- members[!(members %in% decoy_pool)]  # Exclude decoys

      pairs <- get_pairs(members)
      if (is.null(pairs)) next

      for (i in seq_len(nrow(pairs))) {
        a <- pairs[i, 1]
        b <- pairs[i, 2]
        count_matrix[a, b] <- count_matrix[a, b] + 1
        count_matrix[b, a] <- count_matrix[b, a] + 1
      }
    }
  }

  # Normalize by number of samples
  co_clust_freq <- count_matrix / length(all_sample_ids)
  return(co_clust_freq)
}

# Meta-clustering for Bacteria

co_bact <- build_coclustering_matrix(cluster_log_bact, domain = "Bacteria")
dist_bact <- as.dist(1 - co_bact)
hc_bact <- hclust(dist_bact, method = "average")

# Plot dendrogram
plot(hc_bact,
     main = "Meta-Clustering of Barcode Pairs - Bacteria",
     xlab = "Pair_ID", cex = 0.6)


# Meta-clustering for Archaea

co_arch <- build_coclustering_matrix(cluster_log_arch, domain = "Archaea")
dist_arch <- as.dist(1 - co_arch)
hc_arch <- hclust(dist_arch, method = "average")

# Plot dendrogram
plot(hc_arch,
     main = "Meta-Clustering of Barcode Pairs - Archaea",
     xlab = "Pair_ID", cex = 0.6)

```


Figure 9: Meta-Clustering Heatmap for Bacteria
Visualize the **co-clustering frequencies** of barcode pairs (Bacteria domain only) via a heatmap and hierarchical clustering, emphasizing strongly co-clustered elements.By replacing "bact" by "arch", we get the same figure for the archaeal dataset (Appendix, Figure 2)

From the co-clustering matrix, we constructed:
-  filtered heatmap (retaining only meaningful co-clustered pairs above a threshold)
- A hierarchical clustering dendrogram to reveal meta-clusters or global structures in the data
- These visualizations provide a global view of data consistency and latent groupings across the dataset.

```{r}
# ---- Precondition ----
# Assumes `co_bact` already computed using build_coclustering_matrix(...)

# Threshold for significant co-clustering
threshold <- 0.1

# Identify valid Pair_IDs with at least one strong link
valid_ids <- intersect(
  rownames(co_bact)[rowSums(co_bact > threshold) > 0],
  colnames(co_bact)[colSums(co_bact > threshold) > 0]
)

# Filter the matrix
filtered_mat <- co_bact[valid_ids, valid_ids]

# Clean row/column names: remove "Bact_" and replace long dash
clean_names <- function(names_vector) {
  cleaned <- gsub("Bact_", "", names_vector)
  cleaned <- gsub("−", "-", cleaned)
  return(cleaned)
}

rownames(filtered_mat) <- clean_names(rownames(filtered_mat))
colnames(filtered_mat) <- clean_names(colnames(filtered_mat))

# ---- Visualization ----

# Custom color palette
my_palette <- colorRampPalette(c("white", "#FF7F00", "#8B4500"))(100)

# Generate heatmap (saved as object for later reuse)
heatmap_obj <- pheatmap(filtered_mat,
                        cluster_rows = TRUE,
                        cluster_cols = TRUE,
                        main = "Co-clustering Heatmap - Bacteria",
                        color = my_palette,
                        fontsize_row = 6,
                        fontsize_col = 6,
                        border_color = NA,
                        angle_col = 90)

# Export heatmap to PDF
pdf("co_clustering_bacteria_heatmap.pdf", width = 18, height = 18)
grid.newpage()
grid.draw(heatmap_obj$gtable)
dev.off()

# Export heatmap to PNG
png("co_clustering_bacteria_heatmap.png", width = 1800, height = 1800, res = 150)
grid.newpage()
grid.draw(heatmap_obj$gtable)
dev.off()

# ---- Hierarchical Clustering ----

# Build clustering object on the filtered matrix
d <- as.dist(1 - filtered_mat)
hc <- hclust(d, method = "average")

# Save clustering object
save(hc, file = "hclust_bact.rda")
```
