# Supplementary material for: A Scalable and Cost‐Effective In‐Line Barcoding Strategy for Standardized 16S rRNA Gene Amplicon Sequencing: Performance Evaluation and Bias Assessment
Source: Mol Ecol Resour. 2026 May 11;26:e70138. doi: 10.1111/1755-0998.70138 (PMC13159520; doi:10.1111/1755-0998.70138)
Supplement: Supplementary file 3 — Data S3: DNA concentration measurements obtained after amplicon purification. The “all” sheet reports data for all samples combined, while the “bacteria” and “archaea” sheets correspond to libraries prepared with the bacterial and archaeal barcode sets, respectively. [file MEN-26-e70138-s005.xlsx]

## Sheet: Sheet1
Barcode_Combination	BACT_14	BACT_19	BACT_32	ARCH_15	ARCH_33	ARCH_46	ZYMO
iF1_iR1	35.5079	44.3312	60.578	60.2437	30.579	35.1812	34.895
iF2_iR1	34.7252	34.1503	46.6737	52.9813	32.2026	37.3748	34.2313
iF3_iR1	35.3881	37.3608	46.4435	52.8376	32.9368	35.9305	31.1687
iF4_iR1	35.5938	31.4473	48.8028	55.7974	32.46	36.391	31.239
iF5_iR1	39.7972	29.4129	46.0165	62.0672	33.8729	39.8373	31.2868
iF6_iR1	41.6043	36.4363	48.734	71.2249	34.3439	40.3865	32.5664
iF7_iR1	41.8938	36.4495	61.5914	67.2187	34.4756	37.0145	32.9967
iF8_iR1	42.7026	39.6313	74.0986	38.5037	31.4186	35.5759	35.8118
iF1_iR2	32.5087	44.0179	51.7191	47.648	28.2855	35.144	37.7017
iF2_iR2	33.1437	43.3361	40.1171	43.1297	27.247	34.3461	37.5948
iF3_iR2	34.1561	35.5669	46.5419	55.8423	30.2279	33.877	34.3635
iF4_iR2	36.4345	33.2346	39.4815	58.0969	29.833	37.6322	34.6419
iF5_iR2	38.9665	34.4879	54.3402	56.1769	28.9817	38.6104	33.5873
iF6_iR2	47.6048	35.8714	49.3755	56.1657	30.3625	38.6962	33.5029
iF7_iR2	47.6647	42.8992	57.2938	61.4025	27.4927	37.2004	38.7872
iF8_iR2	41.7301	44.6511	61.6544	61.0005	24.9769	34.3947	36.3799
iF1_iR3	32.4088	36.7562	41.7149	44.1717	29.087	32.9218	32.7183
iF2_iR3	29.2239	33.5016	36.6144	49.3254	29.8944	28.5574	33.1626
iF3_iR3	29.6432	30.6375	30.1306	67.6184	28.7886	33.8742	28.1708
iF4_iR3	29.6951	41.5002	31.3782	55.4807	31.6731	37.1832	30.7244
iF5_iR3	32.8561	29.8167	37.0769	54.7576	31.9715	37.718	30.0213
iF6_iR3	34.3617	23.9827	40.1741	52.9409	31.4946	35.0296	31.8521
iF7_iR3	35.8254	29.6689	41.8389	55.84	30.6784	35.7961	31.959
iF8_iR3	37.1833	33.4244	38.4386	46.6891	28.7067	34.3003	34.4957
iF1_iR4	34.4995	37.8793	49.7061	43.251	28.9671	31.8149	33.2864
iF2_iR4	34.8709	40.8736	39.9223	46.9877	31.0383	32.0008	34.6138
iF3_iR4	30.41	35.258	39.9242	42.9883	30.1957	32.1324	29.7738
iF4_iR4	34.0642	34.1084	36.0733	53.2912	29.912	33.9771	32.333
iF5_iR4	33.1017	36.1296	36.8388	45.8806	32.2786	36.2537	30.9662
iF6_iR4	37.7604	35.258	39.8298	63.9782	31.5326	32.9103	33.9866
iF7_iR4	38.3195	32.8065	56.4201	59.3837	30.9125	33.0019	35.1031
iF8_iR4	41.6882	48.3294	67.4869	48.4968	30.6931	30.6452	37.4064
iF1_iR5	33.5989	36.3392	34.812	49.6848	27.3113	36.4339	34.0766
iF2_iR5	32.4148	37.7249	39.9951	48.4205	30.0232	35.4472	33.1683
iF3_iR5	32.0234	39.9182	39.4284	47.2437	29.2187	29.8415	27.3552
iF4_iR5	34.1601	33.217	33.2397	45.3192	30.3771	34.8695	30.3925
iF5_iR5	33.8765	36.8246	38.4996	53.4664	31.3805	36.6169	31.2953
iF6_iR5	35.6896	33.5744	37.8561	52.9522	31.0821	35.1783	31.4443
iF7_iR5	43.1818	33.356	55.6527	55.5616	32.0095	35.1812	33.1711
iF8_iR5	40.4082	39.9248	47.5041	49.285	28.224	32.1324	34.7235
iF1_iR6	34.3917	35.3551	43.1888	43.6058	29.7189	32.6987	32.1699
iF2_iR6	31.8277	32.9213	40.4083	45.8267	30.3596	38.067	32.6367
iF3_iR6	28.6767	26.7386	33.6352	51.3757	29.6546	35.1583	27.6393
iF4_iR6	31.9156	29.1967	28.0448	43.4531	30.7516	38.536	29.5685
iF5_iR6	33.2954	31.7827	33.0547	48.0477	31.6818	38.8792	26.6353
iF6_iR6	36.6901	32.3101	46.5183	44.0594	33.4663	36.6112	29.6754
iF7_iR6	37.7624	31.3149	48.1417	55.4156	32.1821	38.1242	33.846
iF8_iR6	36.3646	33.3471	41.2446	48.8202	27.5834	34.8981	33.067
iF1_iR7	37.9281	44.0642	46.6226	49.3591	27.206	33.9142	36.3405
iF2_iR7	37.2751	41.1869	62.4218	47.6367	29.2977	35.6245	35.6037
iF3_iR7	36.3087	31.4098	44.6371	42.4718	29.2655	33.9714	30.9972
iF4_iR7	38.0879	36.7099	43.5882	53.5809	30.0875	36.1794	33.3173
iF5_iR7	41.6542	40.675	41.1698	56.5676	33.0831	37.8954	32.5805
iF6_iR7	51.1033	37.1446	60.4521	48.3239	31.0587	36.7485	35.1453
iF7_iR7	50.654	38.7686	55.3477	60.1404	32.6735	35.8419	36.5149
iF8_iR7	46.3708	37.1799	64.8186	54.8677	28.499	31.7921	36.4755
iF1_iR8	43.4853	48.4155	61.6957	41.6768	30.225	36.4339	42.4742
iF2_iR8	45.1607	54.0531	69.5275	42.6559	31.2635	36.9773	42.3167
iF3_iR8	46.2729	58.892	59.8106	56.3857	30.9212	35.3843	38.5623
iF4_iR8	48.4595	54.6555	56.1053	52.6467	28.7184	37.3405	43.481
iF5_iR8	53.1321	47.5108	55.0387	56.9382	32.1089	39.191	41.8948
iF6_iR8	50.7678	62.2217	64.061	51.122	32.3459	38.2815	43.9028
iF7_iR8	57.4972	52.9697	65.0567	54.7487	31.7316	37.3462	43.7931
iF8_iR8	53.7232	49.287	66.7254	62.8756	29.7248	34.1802	42.252
iF1_iR9	30.4439	31.7452	51.1957	38.1242	29.9003	38.7477	31.6187
iF2_iR9	28.8025	30.3286	45.9968	40.4237	30.576	38.0841	33.3342
iF3_iR9	32.1872	25.7788	41.7562	50.6459	31.7462	37.7609	25.6088
iF4_iR9	34.2699	20.9421	38.899	43.6844	29.9734	33.2507	27.6083
iF5_iR9	36.9497	21.518	43.4131	47.3178	34.0748	40.5094	26.6887
iF6_iR9	36.1869	22.864	49.2594	48.9864	32.4044	36.7885	29.3407
iF7_iR9	38.1298	25.1323	40.5205	49.2626	32.1236	37.6866	30.8566
iF8_iR9	37.974	22.6896	42.5984	45.4158	29.9763	33.8027	30.9719
iF1_iR10	29.3197	32.9036	54.4209	38.3443	28.0076	34.9181	28.4661
iF2_iR10	24.8188	28.0096	35.3551	40.3586	25.5971	34.552	25.8844
iF3_iR10	26.4722	24.5233	26.9861	45.3978	28.9905	36.5655	22.2875
iF4_iR10	28.7526	22.416	29.4045	48.9841	29.1397	35.0811	22.6953
iF5_iR10	31.4643	25.9112	36.2012	54.2412	32.89	37.0688	23.9917
iF6_iR10	31.1448	25.4963	32.3955	43.79	29.2596	38.1699	25.2601
iF7_iR10	37.1413	26.1451	53.3838	50.6144	19.0091	36.3996	27.7068
iF8_iR10	29.2957	27.0674	58.1026	46.1366	62.3135	30.2362	25.1898
iF1_iR11	31.6241	40.205	37.0119	38.744	29.6136	34.0143	32.617
iF2_iR11	30.376	35.0064	38.9502	38.7215	31.4098	35.1269	34.6053
iF3_iR11	31.0889	41.0369	43.4721	44.9015	30.1051	37.1947	30.3307
iF4_iR11	39.0164	33.8877	40.9435	53.1273	30.658	40.5895	31.1434
iF5_iR11	39.4257	32.1799	43.5863	48.7595	32.419	39.5284	32.5974
iF6_iR11	41.0931	38.2964	50.1409	49.5051	31.7608	38.556	32.4343
iF7_iR11	41.9358	35.4191	54.72	54.295	30.187	35.7446	32.5974
iF8_iR11	43.1678	33.1066	72.5205	34.5402	29.2509	45.0254	31.4078
iF1_iR12	29.986	54.3457	20.0383	40.9128	25.9676	37.1289	24.2308
iF2_iR12	28.1262	42.0435	21.91	38.8643	31.6382	30.7796	30.7159
iF3_iR12	29.0591	30.0858	25.6127	43.3488	32.6682	33.7254	29.7794
iF4_iR12	27.9881	29.5465	24.0242	46.2697	32.9912	35.0782	29.7148
iF5_iR12	30.1044	25.7419	31.2075	46.8701	34.2074	32.6329	26.8518
iF6_iR12	32.1417	18.7286	30.5957	40.6046	29.8169	34.9553	27.1387
iF7_iR12	33.0469	23.528	36.732	41.3524	32.2085	34.7665	30.0832
iF8_iR12	22.7321	14.9965	40.7565	36.4624	34.0124	25.909	24.4417
iF9_iR1				33.5933	29.7193	35.2632
iF10_iR1				33.1636	29.7883	32.0727
iF11_iR1				32.877	27.4247	27.1014
iF12_iR1				31.0322	32.6159	35.3991
iF13_iR1				28.5792	27.5738	30.7704
iF9_iR2				28.6698	29.214	30.6826
iF10_iR2				30.5761	28.7197	31.3309
iF11_iR2				30.5088	27.6594	34.2441
iF12_iR2				33.184	32.0664	34.7225
iF13_iR2				29.1522	27.7533	29.2813
iF9_iR3				29.1961	27.8196	31.3791
iF10_iR3				28.509	27.6263	31.3649
iF11_iR3				30.541	25.9171	32.1718
iF12_iR3				33.1168	29.4929	33.1626
iF13_iR3				28.0383	26.5715	31.5716
iF9_iR4				29.8013	25.155	34.1167
iF10_iR4				29.4943	27.063	32.837
iF11_iR4				30.9123	28.8633	37.2931
iF12_iR4				32.1256	28.7943	35.7983
iF13_iR4				29.5908	29.7414	31.8717
iF9_iR5				27.2518	29.3686	34.162
iF10_iR5				28.4125	25.5084	31.1781
iF11_iR5				31.8976	30.0258	30.3712
iF12_iR5				31.0117	29.4018	33.6184
iF13_iR5				28.088	30.7907	30.4618
iF9_iR6				29.3715	30.5228	34.5611
iF10_iR6				28.9944	28.9931	33.7685
iF11_iR6				32.0555	29.7193	31.2545
iF12_iR6				35.1838	28.4657	34.5498
iF13_iR6				29.5323	29.8298	31.6593
iF9_iR7				32.4092	29.3962	35.2774
iF10_iR7				30.0995	27.4689	34.6206
iF11_iR7				33.9442	29.3438	31.6678
iF12_iR7				32.4911	29.3355	36.2145
iF13_iR7				31.4006	29.6889	29.6889
iF9_iR8				32.6373	30.6057	33.1286
iF10_iR8				30.1551	28.5541	36.8684
iF11_iR8				31.8976	32.1906	33.7486
iF12_iR8				34.2775	29.8159	35.5378
iF13_iR8				30.6463	30.0313	30.3514
iF9_iR9				33.1051	30.1556	35.8068
iF10_iR9				31.076	30.8459	31.7669
iF11_iR9				31.5965	29.3438	32.0585
iF12_iR9				31.6929	30.6416	29.2671
iF13_iR9				8.94945	15.347	9.64247
iF9_iR10				29.582	29.4183	30.7166
iF10_iR10				27.936	27.607	29.8843
iF11_iR10				28.0675	26.8034	28.6811
iF12_iR10				25.7871	26.3285	23.6532
iF13_iR10				3.71603	11.4095	8.59782
iF9_iR11				31.0468	27.4717	32.4152
iF10_iR11				28.2225	30.2163	31.3111
iF11_iR11				28.4476	29.2333	26.9372
iF12_iR11				24.3749	25.9005	19.5171
iF13_iR11				8.90852	11.0284	5.5941
iF9_iR12				31.1053	29.6889	33.7543
iF10_iR12				30.0644	29.8795	32.1066
iF11_iR12				29.6844	30.4704	29.8192
iF12_iR12				31.5818	28.5872	29.1595
iF13_iR12				14.0279	13.6599	12.5811
iF1_iR13	32.5823	24.0535	14.224				22.3795
iF2_iR13	33.4615	21.9481	12.5399				19.6878
iF3_iR13	32.9004	20.8375	17.8598				21.0207
iF4_iR13	33.0566	20.3979	4.90253				20.0016
iF5_iR13	32.6777	17.9946	18.283				19.7454
iF6_iR13	32.5447	17.9946	17.2323				18.545
iF7_iR13	32.429	21.3957	9.45385				18.0729
iF8_iR13	30.9656	23.1888	14.6327				19.3165
iF1_iR14	26.7692	19.3886	6.92342				22.5868
iF2_iR14	23.7817	19.1485	5.2451				18.8415
iF3_iR14	1.8654	17.0604	14.1837				18.45
iF4_iR14	25.7656	14.9001	3.27315				18.2254
iF5_iR14	28.1748	14.6687	14.4082				18.165
iF6_iR14	24.658	14.9434	14.1174				19.043
iF7_iR14	25.8582	19.0213	6.11161				18.7119
iF8_iR14	25.6586	21.6271	12.1916				19.3885
iF1_iR15	23.4028	15.8226	3.93239				18.9595
iF2_iR15	19.7298	14.7902	2.90179				15.6374
iF3_iR15	17.9628	11.846	11.6216				13.0293
iF4_iR15	19.1861	10.6487	3.31345				14.2355
iF5_iR15	21.1152	10.8251	10.7579				14.2412
iF6_iR15	20.9011	10.7065	10.2714				15.3121
iF7_iR15	23.6862	13.2573	2.81543				15.9052
iF8_iR15	21.3783	15.8024	11.3567				17.5115
iF1_iR16	33.2909	26.6419	14.4255				27.3425
iF2_iR16	33.3747	28.302	15.3841				18.1448
iF3_iR16	31.1854	26.2804	23.0502				24.576
iF4_iR16	36.4114	24.4873	13.0408				22.9812
iF5_iR16	35.136	22.6827	21.6915				22.5263
iF6_iR16	36.3015	24.4208	21.9822				21.9649
iF7_iR16	36.0557	25.8177	12.2578				22.509
iF8_iR16	31.7118	25.5834	18.0095				21.0812
iF1_iR17	25.5777	1.62825	3.23861				18.9941
iF2_iR17	24.3572	16.2564	3.60133				18.7983
iF3_iR17	22.0869	10.3392	15.1797				17.382
iF4_iR17	22.2228	10.8887	1.67832				15.8649
iF5_iR17	24.4497	10.0818	15.3582				17.6382
iF6_iR17	23.3103	8.65025	16.6594				17.762
iF7_iR17	18.3995	11.0854	3.2127				17.1632
iF8_iR17	7.66983	12.8149	16.8148				13.7921

## Sheet: Norm_arch
Barcode_Combination	ARCH_15	ARCH_33	ARCH_46
iF1_iR1	60.2437	30.579	35.1812
iF2_iR1	52.9813	32.2026	37.3748
iF3_iR1	52.8376	32.9368	35.9305
iF4_iR1	55.7974	32.46	36.391
iF5_iR1	62.0672	33.8729	39.8373
iF6_iR1	71.2249	34.3439	40.3865
iF7_iR1	67.2187	34.4756	37.0145
iF8_iR1	38.5037	31.4186	35.5759
iF1_iR2	47.648	28.2855	35.144
iF2_iR2	43.1297	27.247	34.3461
iF3_iR2	55.8423	30.2279	33.877
iF4_iR2	58.0969	29.833	37.6322
iF5_iR2	56.1769	28.9817	38.6104
iF6_iR2	56.1657	30.3625	38.6962
iF7_iR2	61.4025	27.4927	37.2004
iF8_iR2	61.0005	24.9769	34.3947
iF1_iR3	44.1717	29.087	32.9218
iF2_iR3	49.3254	29.8944	28.5574
iF3_iR3	67.6184	28.7886	33.8742
iF4_iR3	55.4807	31.6731	37.1832
iF5_iR3	54.7576	31.9715	37.718
iF6_iR3	52.9409	31.4946	35.0296
iF7_iR3	55.84	30.6784	35.7961
iF8_iR3	46.6891	28.7067	34.3003
iF1_iR4	43.251	28.9671	31.8149
iF2_iR4	46.9877	31.0383	32.0008
iF3_iR4	42.9883	30.1957	32.1324
iF4_iR4	53.2912	29.912	33.9771
iF5_iR4	45.8806	32.2786	36.2537
iF6_iR4	63.9782	31.5326	32.9103
iF7_iR4	59.3837	30.9125	33.0019
iF8_iR4	48.4968	30.6931	30.6452
iF1_iR5	49.6848	27.3113	36.4339
iF2_iR5	48.4205	30.0232	35.4472
iF3_iR5	47.2437	29.2187	29.8415
iF4_iR5	45.3192	30.3771	34.8695
iF5_iR5	53.4664	31.3805	36.6169
iF6_iR5	52.9522	31.0821	35.1783
iF7_iR5	55.5616	32.0095	35.1812
iF8_iR5	49.285	28.224	32.1324
iF1_iR6	43.6058	29.7189	32.6987
iF2_iR6	45.8267	30.3596	38.067
iF3_iR6	51.3757	29.6546	35.1583
iF4_iR6	43.4531	30.7516	38.536
iF5_iR6	48.0477	31.6818	38.8792
iF6_iR6	44.0594	33.4663	36.6112
iF7_iR6	55.4156	32.1821	38.1242
iF8_iR6	48.8202	27.5834	34.8981
iF1_iR7	49.3591	27.206	33.9142
iF2_iR7	47.6367	29.2977	35.6245
iF3_iR7	42.4718	29.2655	33.9714
iF4_iR7	53.5809	30.0875	36.1794
iF5_iR7	56.5676	33.0831	37.8954
iF6_iR7	48.3239	31.0587	36.7485
iF7_iR7	60.1404	32.6735	35.8419
iF8_iR7	54.8677	28.499	31.7921
iF1_iR8	41.6768	30.225	36.4339
iF2_iR8	42.6559	31.2635	36.9773
iF3_iR8	56.3857	30.9212	35.3843
iF4_iR8	52.6467	28.7184	37.3405
iF5_iR8	56.9382	32.1089	39.191
iF6_iR8	51.122	32.3459	38.2815
iF7_iR8	54.7487	31.7316	37.3462
iF8_iR8	62.8756	29.7248	34.1802
iF1_iR9	38.1242	29.9003	38.7477
iF2_iR9	40.4237	30.576	38.0841
iF3_iR9	50.6459	31.7462	37.7609
iF4_iR9	43.6844	29.9734	33.2507
iF5_iR9	47.3178	34.0748	40.5094
iF6_iR9	48.9864	32.4044	36.7885
iF7_iR9	49.2626	32.1236	37.6866
iF8_iR9	45.4158	29.9763	33.8027
iF1_iR10	38.3443	28.0076	34.9181
iF2_iR10	40.3586	25.5971	34.552
iF3_iR10	45.3978	28.9905	36.5655
iF4_iR10	48.9841	29.1397	35.0811
iF5_iR10	54.2412	32.89	37.0688
iF6_iR10	43.79	29.2596	38.1699
iF7_iR10	50.6144	19.0091	36.3996
iF8_iR10	46.1366	62.3135	30.2362
iF1_iR11	38.744	29.6136	34.0143
iF2_iR11	38.7215	31.4098	35.1269
iF3_iR11	44.9015	30.1051	37.1947
iF4_iR11	53.1273	30.658	40.5895
iF5_iR11	48.7595	32.419	39.5284
iF6_iR11	49.5051	31.7608	38.556
iF7_iR11	54.295	30.187	35.7446
iF8_iR11	34.5402	29.2509	45.0254
iF1_iR12	40.9128	25.9676	37.1289
iF2_iR12	38.8643	31.6382	30.7796
iF3_iR12	43.3488	32.6682	33.7254
iF4_iR12	46.2697	32.9912	35.0782
iF5_iR12	46.8701	34.2074	32.6329
iF6_iR12	40.6046	29.8169	34.9553
iF7_iR12	41.3524	32.2085	34.7665
iF8_iR12	36.4624	34.0124	25.909
iF9_iR1	33.5933	29.7193	35.2632
iF10_iR1	33.1636	29.7883	32.0727
iF11_iR1	32.877	27.4247	27.1014
iF12_iR1	31.0322	32.6159	35.3991
iF13_iR1	28.5792	27.5738	30.7704
iF9_iR2	28.6698	29.214	30.6826
iF10_iR2	30.5761	28.7197	31.3309
iF11_iR2	30.5088	27.6594	34.2441
iF12_iR2	33.184	32.0664	34.7225
iF13_iR2	29.1522	27.7533	29.2813
iF9_iR3	29.1961	27.8196	31.3791
iF10_iR3	28.509	27.6263	31.3649
iF11_iR3	30.541	25.9171	32.1718
iF12_iR3	33.1168	29.4929	33.1626
iF13_iR3	28.0383	26.5715	31.5716
iF9_iR4	29.8013	25.155	34.1167
iF10_iR4	29.4943	27.063	32.837
iF11_iR4	30.9123	28.8633	37.2931
iF12_iR4	32.1256	28.7943	35.7983
iF13_iR4	29.5908	29.7414	31.8717
iF9_iR5	27.2518	29.3686	34.162
iF10_iR5	28.4125	25.5084	31.1781
iF11_iR5	31.8976	30.0258	30.3712
iF12_iR5	31.0117	29.4018	33.6184
iF13_iR5	28.088	30.7907	30.4618
iF9_iR6	29.3715	30.5228	34.5611
iF10_iR6	28.9944	28.9931	33.7685
iF11_iR6	32.0555	29.7193	31.2545
iF12_iR6	35.1838	28.4657	34.5498
iF13_iR6	29.5323	29.8298	31.6593
iF9_iR7	32.4092	29.3962	35.2774
iF10_iR7	30.0995	27.4689	34.6206
iF11_iR7	33.9442	29.3438	31.6678
iF12_iR7	32.4911	29.3355	36.2145
iF13_iR7	31.4006	29.6889	29.6889
iF9_iR8	32.6373	30.6057	33.1286
iF10_iR8	30.1551	28.5541	36.8684
iF11_iR8	31.8976	32.1906	33.7486
iF12_iR8	34.2775	29.8159	35.5378
iF13_iR8	30.6463	30.0313	30.3514
iF9_iR9	33.1051	30.1556	35.8068
iF10_iR9	31.076	30.8459	31.7669
iF11_iR9	31.5965	29.3438	32.0585
iF12_iR9	31.6929	30.6416	29.2671
iF13_iR9	8.94945	15.347	9.64247
iF9_iR10	29.582	29.4183	30.7166
iF10_iR10	27.936	27.607	29.8843
iF11_iR10	28.0675	26.8034	28.6811
iF12_iR10	25.7871	26.3285	23.6532
iF13_iR10	3.71603	11.4095	8.59782
iF9_iR11	31.0468	27.4717	32.4152
iF10_iR11	28.2225	30.2163	31.3111
iF11_iR11	28.4476	29.2333	26.9372
iF12_iR11	24.3749	25.9005	19.5171
iF13_iR11	8.90852	11.0284	5.5941
iF9_iR12	31.1053	29.6889	33.7543
iF10_iR12	30.0644	29.8795	32.1066
iF11_iR12	29.6844	30.4704	29.8192
iF12_iR12	31.5818	28.5872	29.1595
iF13_iR12	14.0279	13.6599	12.5811

## Sheet: Sheet3
Barcode_Combination	BACT_14	BACT_19	BACT_32	ZYMO
iF1_iR1	35.5079	44.3312	60.578	34.895
iF2_iR1	34.7252	34.1503	46.6737	34.2313
iF3_iR1	35.3881	37.3608	46.4435	31.1687
iF4_iR1	35.5938	31.4473	48.8028	31.239
iF5_iR1	39.7972	29.4129	46.0165	31.2868
iF6_iR1	41.6043	36.4363	48.734	32.5664
iF7_iR1	41.8938	36.4495	61.5914	32.9967
iF8_iR1	42.7026	39.6313	74.0986	35.8118
iF1_iR2	32.5087	44.0179	51.7191	37.7017
iF2_iR2	33.1437	43.3361	40.1171	37.5948
iF3_iR2	34.1561	35.5669	46.5419	34.3635
iF4_iR2	36.4345	33.2346	39.4815	34.6419
iF5_iR2	38.9665	34.4879	54.3402	33.5873
iF6_iR2	47.6048	35.8714	49.3755	33.5029
iF7_iR2	47.6647	42.8992	57.2938	38.7872
iF8_iR2	41.7301	44.6511	61.6544	36.3799
iF1_iR3	32.4088	36.7562	41.7149	32.7183
iF2_iR3	29.2239	33.5016	36.6144	33.1626
iF3_iR3	29.6432	30.6375	30.1306	28.1708
iF4_iR3	29.6951	41.5002	31.3782	30.7244
iF5_iR3	32.8561	29.8167	37.0769	30.0213
iF6_iR3	34.3617	23.9827	40.1741	31.8521
iF7_iR3	35.8254	29.6689	41.8389	31.959
iF8_iR3	37.1833	33.4244	38.4386	34.4957
iF1_iR4	34.4995	37.8793	49.7061	33.2864
iF2_iR4	34.8709	40.8736	39.9223	34.6138
iF3_iR4	30.41	35.258	39.9242	29.7738
iF4_iR4	34.0642	34.1084	36.0733	32.333
iF5_iR4	33.1017	36.1296	36.8388	30.9662
iF6_iR4	37.7604	35.258	39.8298	33.9866
iF7_iR4	38.3195	32.8065	56.4201	35.1031
iF8_iR4	41.6882	48.3294	67.4869	37.4064
iF1_iR5	33.5989	36.3392	34.812	34.0766
iF2_iR5	32.4148	37.7249	39.9951	33.1683
iF3_iR5	32.0234	39.9182	39.4284	27.3552
iF4_iR5	34.1601	33.217	33.2397	30.3925
iF5_iR5	33.8765	36.8246	38.4996	31.2953
iF6_iR5	35.6896	33.5744	37.8561	31.4443
iF7_iR5	43.1818	33.356	55.6527	33.1711
iF8_iR5	40.4082	39.9248	47.5041	34.7235
iF1_iR6	34.3917	35.3551	43.1888	32.1699
iF2_iR6	31.8277	32.9213	40.4083	32.6367
iF3_iR6	28.6767	26.7386	33.6352	27.6393
iF4_iR6	31.9156	29.1967	28.0448	29.5685
iF5_iR6	33.2954	31.7827	33.0547	26.6353
iF6_iR6	36.6901	32.3101	46.5183	29.6754
iF7_iR6	37.7624	31.3149	48.1417	33.846
iF8_iR6	36.3646	33.3471	41.2446	33.067
iF1_iR7	37.9281	44.0642	46.6226	36.3405
iF2_iR7	37.2751	41.1869	62.4218	35.6037
iF3_iR7	36.3087	31.4098	44.6371	30.9972
iF4_iR7	38.0879	36.7099	43.5882	33.3173
iF5_iR7	41.6542	40.675	41.1698	32.5805
iF6_iR7	51.1033	37.1446	60.4521	35.1453
iF7_iR7	50.654	38.7686	55.3477	36.5149
iF8_iR7	46.3708	37.1799	64.8186	36.4755
iF1_iR8	43.4853	48.4155	61.6957	42.4742
iF2_iR8	45.1607	54.0531	69.5275	42.3167
iF3_iR8	46.2729	58.892	59.8106	38.5623
iF4_iR8	48.4595	54.6555	56.1053	43.481
iF5_iR8	53.1321	47.5108	55.0387	41.8948
iF6_iR8	50.7678	62.2217	64.061	43.9028
iF7_iR8	57.4972	52.9697	65.0567	43.7931
iF8_iR8	53.7232	49.287	66.7254	42.252
iF1_iR9	30.4439	31.7452	51.1957	31.6187
iF2_iR9	28.8025	30.3286	45.9968	33.3342
iF3_iR9	32.1872	25.7788	41.7562	25.6088
iF4_iR9	34.2699	20.9421	38.899	27.6083
iF5_iR9	36.9497	21.518	43.4131	26.6887
iF6_iR9	36.1869	22.864	49.2594	29.3407
iF7_iR9	38.1298	25.1323	40.5205	30.8566
iF8_iR9	37.974	22.6896	42.5984	30.9719
iF1_iR10	29.3197	32.9036	54.4209	28.4661
iF2_iR10	24.8188	28.0096	35.3551	25.8844
iF3_iR10	26.4722	24.5233	26.9861	22.2875
iF4_iR10	28.7526	22.416	29.4045	22.6953
iF5_iR10	31.4643	25.9112	36.2012	23.9917
iF6_iR10	31.1448	25.4963	32.3955	25.2601
iF7_iR10	37.1413	26.1451	53.3838	27.7068
iF8_iR10	29.2957	27.0674	58.1026	25.1898
iF1_iR11	31.6241	40.205	37.0119	32.617
iF2_iR11	30.376	35.0064	38.9502	34.6053
iF3_iR11	31.0889	41.0369	43.4721	30.3307
iF4_iR11	39.0164	33.8877	40.9435	31.1434
iF5_iR11	39.4257	32.1799	43.5863	32.5974
iF6_iR11	41.0931	38.2964	50.1409	32.4343
iF7_iR11	41.9358	35.4191	54.72	32.5974
iF8_iR11	43.1678	33.1066	72.5205	31.4078
iF1_iR12	29.986	54.3457	20.0383	24.2308
iF2_iR12	28.1262	42.0435	21.91	30.7159
iF3_iR12	29.0591	30.0858	25.6127	29.7794
iF4_iR12	27.9881	29.5465	24.0242	29.7148
iF5_iR12	30.1044	25.7419	31.2075	26.8518
iF6_iR12	32.1417	18.7286	30.5957	27.1387
iF7_iR12	33.0469	23.528	36.732	30.0832
iF8_iR12	22.7321	14.9965	40.7565	24.4417
iF1_iR13	32.5823	24.0535	14.224	22.3795
iF2_iR13	33.4615	21.9481	12.5399	19.6878
iF3_iR13	32.9004	20.8375	17.8598	21.0207
iF4_iR13	33.0566	20.3979	4.90253	20.0016
iF5_iR13	32.6777	17.9946	18.283	19.7454
iF6_iR13	32.5447	17.9946	17.2323	18.545
iF7_iR13	32.429	21.3957	9.45385	18.0729
iF8_iR13	30.9656	23.1888	14.6327	19.3165
iF1_iR14	26.7692	19.3886	6.92342	22.5868
iF2_iR14	23.7817	19.1485	5.2451	18.8415
iF3_iR14	1.8654	17.0604	14.1837	18.45
iF4_iR14	25.7656	14.9001	3.27315	18.2254
iF5_iR14	28.1748	14.6687	14.4082	18.165
iF6_iR14	24.658	14.9434	14.1174	19.043
iF7_iR14	25.8582	19.0213	6.11161	18.7119
iF8_iR14	25.6586	21.6271	12.1916	19.3885
iF1_iR15	23.4028	15.8226	3.93239	18.9595
iF2_iR15	19.7298	14.7902	2.90179	15.6374
iF3_iR15	17.9628	11.846	11.6216	13.0293
iF4_iR15	19.1861	10.6487	3.31345	14.2355
iF5_iR15	21.1152	10.8251	10.7579	14.2412
iF6_iR15	20.9011	10.7065	10.2714	15.3121
iF7_iR15	23.6862	13.2573	2.81543	15.9052
iF8_iR15	21.3783	15.8024	11.3567	17.5115
iF1_iR16	33.2909	26.6419	14.4255	27.3425
iF2_iR16	33.3747	28.302	15.3841	18.1448
iF3_iR16	31.1854	26.2804	23.0502	24.576
iF4_iR16	36.4114	24.4873	13.0408	22.9812
iF5_iR16	35.136	22.6827	21.6915	22.5263
iF6_iR16	36.3015	24.4208	21.9822	21.9649
iF7_iR16	36.0557	25.8177	12.2578	22.509
iF8_iR16	31.7118	25.5834	18.0095	21.0812
iF1_iR17	25.5777	1.62825	3.23861	18.9941
iF2_iR17	24.3572	16.2564	3.60133	18.7983
iF3_iR17	22.0869	10.3392	15.1797	17.382
iF4_iR17	22.2228	10.8887	1.67832	15.8649
iF5_iR17	24.4497	10.0818	15.3582	17.6382
iF6_iR17	23.3103	8.65025	16.6594	17.762
iF7_iR17	18.3995	11.0854	3.2127	17.1632
iF8_iR17	7.66983	12.8149	16.8148	13.7921
