# Supplementary material for: A Scalable and Cost‐Effective In‐Line Barcoding Strategy for Standardized 16S rRNA Gene Amplicon Sequencing: Performance Evaluation and Bias Assessment
Source: Mol Ecol Resour. 2026 May 11;26:e70138. doi: 10.1111/1755-0998.70138 (PMC13159520; doi:10.1111/1755-0998.70138)
Supplement: Supplementary file 4 — Data S4: Data frame compiling all performance metrics described in Section 3.4, including PCR yield and diversity indices. [file MEN-26-e70138-s002.xlsx]

## Sheet: Sheet1
Arch_if10-Arch_ir1	ARCH15_noPCR	no	33.1636	14	1.7758	0.7697	0.6729	227337	128379	93663	90937	0.151515
Arch_if10-Arch_ir10	ARCH15_noPCR	no	27.936	12	1.7732	0.7837	0.7136	280762	164341	111777	108576	0.11392
Arch_if10-Arch_ir11	ARCH15_noPCR	no	28.2225	14	1.7408	0.7768	0.6596	262184	152347	110776	107803	0.0991736
Arch_if10-Arch_ir12	ARCH15_noPCR	no	30.0644	12	1.7326	0.777	0.6972	237193	139148	106776	103528	0.100551
Arch_if10-Arch_ir2	ARCH15_noPCR	no	30.5761	12	1.7428	0.7718	0.7014	205332	121518	89260	87155	0.0824016
Arch_if10-Arch_ir3	ARCH15_noPCR	no	28.509	13	1.7512	0.7761	0.6827	299295	169338	117445	114277	0.090585
Arch_if10-Arch_ir4	ARCH15_noPCR	no	29.4943	13	1.7333	0.7723	0.6757	214299	129806	87084	85047	0.0968239
Arch_if10-Arch_ir5	ARCH15_noPCR	no	28.4125	12	1.74	0.7811	0.7002	145563	86216	58090	56770	0.110598
Arch_if10-Arch_ir6	ARCH15_noPCR	no	28.9944	13	1.814	0.7914	0.7072	228057	123347	88164	86152	0.130773
Arch_if10-Arch_ir7	ARCH15_noPCR	no	30.0995	11	1.7403	0.7806	0.7258	189142	112968	80773	78419	0.121698
Arch_if10-Arch_ir8	ARCH15_noPCR	no	30.1551	13	1.7795	0.7775	0.6938	183022	109233	75660	73771	0.0943931
Arch_if10-Arch_ir9	ARCH15_noPCR	no	31.076	11	1.8196	0.8086	0.7588	224364	114393	91584	89200	0.161319
Arch_if11-Arch_ir1	ARCH15_noPCR	no	32.877	11	1.6771	0.7697	0.6994	134026	77089	62996	61287	0.0725976
Arch_if11-Arch_ir10	ARCH15_noPCR	no	28.0675	14	1.7452	0.7732	0.6613	172237	103941	69541	67890	0.0825636
Arch_if11-Arch_ir11	ARCH15_noPCR	no	28.4476	13	1.7153	0.7719	0.6688	166467	99188	74585	72769	0.0680603
Arch_if11-Arch_ir12	ARCH15_noPCR	no	29.6844	10	1.6945	0.7703	0.7359	149201	88440	66764	65321	0.0695997
Arch_if11-Arch_ir2	ARCH15_noPCR	no	30.5088	12	1.71	0.769	0.6882	127236	77314	57824	56731	0.0480473
Arch_if11-Arch_ir3	ARCH15_noPCR	no	30.541	12	1.6973	0.7592	0.683	174473	99313	69858	68417	0.0889645
Arch_if11-Arch_ir4	ARCH15_noPCR	no	30.9123	13	1.7099	0.7634	0.6666	140361	86420	58991	57738	0.0794847
Arch_if11-Arch_ir5	ARCH15_noPCR	no	31.8976	10	1.7226	0.7826	0.7481	100116	60216	44116	43403	0.0763247
Arch_if11-Arch_ir6	ARCH15_noPCR	no	32.0555	12	1.748	0.7855	0.7034	143170	80193	60864	59406	0.083941
Arch_if11-Arch_ir7	ARCH15_noPCR	no	33.9442	12	1.7813	0.7859	0.7169	122364	74422	53402	52111	0.113272
Arch_if11-Arch_ir8	ARCH15_noPCR	no	31.8976	13	1.7408	0.7704	0.6787	120130	73958	51525	50344	0.0886404
Arch_if11-Arch_ir9	ARCH15_noPCR	no	31.5965	11	1.7529	0.7943	0.731	117429	56560	46803	45798	0.114406
Arch_if12-Arch_ir1	ARCH15_noPCR	no	31.0322	11	1.6354	0.7348	0.682	137904	79779	59137	57432	0.152893
Arch_if12-Arch_ir10	ARCH15_noPCR	no	25.7871	12	1.6772	0.7482	0.6749	207255	128319	83549	80553	0.0832928
Arch_if12-Arch_ir11	ARCH15_noPCR	no	24.3749	13	1.6891	0.7512	0.6585	190089	114275	79467	76449	0.0890455
Arch_if12-Arch_ir12	ARCH15_noPCR	no	31.5818	13	1.6655	0.7417	0.6493	211272	128693	94764	91645	0.0818344
Arch_if12-Arch_ir2	ARCH15_noPCR	no	33.184	10	1.6008	0.737	0.6952	120897	74008	54824	53442	0.0707341
Arch_if12-Arch_ir3	ARCH15_noPCR	no	33.1168	12	1.6701	0.7553	0.6721	165086	94887	70052	68458	0.0499109
Arch_if12-Arch_ir4	ARCH15_noPCR	no	32.1256	11	1.6084	0.733	0.6707	124590	80083	54183	52986	0.0908281
Arch_if12-Arch_ir5	ARCH15_noPCR	no	31.0117	11	1.6663	0.7589	0.6949	86447	53586	37285	36478	0.0528277
Arch_if12-Arch_ir6	ARCH15_noPCR	no	35.1838	12	1.7151	0.772	0.6902	150597	84231	63177	61786	0.0482904
Arch_if12-Arch_ir7	ARCH15_noPCR	no	32.4911	13	1.6968	0.7508	0.6616	147744	91538	64034	62116	0.104845
Arch_if12-Arch_ir8	ARCH15_noPCR	no	34.2775	13	1.6923	0.744	0.6598	158459	101145	69149	67530	0.0946362
Arch_if12-Arch_ir9	ARCH15_noPCR	no	31.6929	12	1.7591	0.7971	0.7079	164361	78275	64461	62818	0.110193
Arch_if13-Arch_ir1	ARCH15_noPCR	no	28.5792	12	1.765	0.7828	0.7103	225885	127741	93737	91431	0.152649
Arch_if13-Arch_ir10	ARCH15_noPCR	no	3.71603	14	1.816	0.7855	0.6881	189169	114669	72328	69193	0.193972
Arch_if13-Arch_ir11	ARCH15_noPCR	no	8.90852	14	1.7686	0.776	0.6702	185023	109055	70992	66540	0.164479
Arch_if13-Arch_ir12	ARCH15_noPCR	no	14.0279	11	1.7286	0.7707	0.7209	171344	102283	66850	63720	0.137336
Arch_if13-Arch_ir2	ARCH15_noPCR	no	29.1522	12	1.742	0.7733	0.701	183036	110770	76471	74905	0.13134
Arch_if13-Arch_ir3	ARCH15_noPCR	no	28.0383	13	1.7627	0.7803	0.6872	275410	153863	106807	104657	0.149976
Arch_if13-Arch_ir4	ARCH15_noPCR	no	29.5908	13	1.7773	0.7794	0.6929	217706	132985	88076	86102	0.144061
Arch_if13-Arch_ir5	ARCH15_noPCR	no	28.088	14	1.7975	0.7862	0.6811	162618	98292	65988	64579	0.15346
Arch_if13-Arch_ir6	ARCH15_noPCR	no	29.5323	14	1.8164	0.7943	0.6883	266229	149282	101959	99598	0.1725
Arch_if13-Arch_ir7	ARCH15_noPCR	no	31.4006	13	1.7911	0.7811	0.6983	231209	139933	99861	97107	0.174688
Arch_if13-Arch_ir8	ARCH15_noPCR	no	30.6463	12	1.7376	0.7712	0.6992	209272	128138	84787	82977	0.133771
Arch_if13-Arch_ir9	ARCH15_noPCR	no	8.94945	9	1.7941	0.8068	0.8166	46783	21381	18092	17498	0.191703
Arch_if1-Arch_ir1	ARCH15_noPCR	no	60.2437	10	1.6305	0.7542	0.7081	69519	43740	34254	33518	0
Arch_if1-Arch_ir10	ARCH15_noPCR	no	38.3443	12	1.7077	0.7655	0.6872	101115	62567	47507	46137	0.0305461
Arch_if1-Arch_ir11	ARCH15_noPCR	no	38.744	11	1.6812	0.7576	0.7011	96811	61186	46303	45135	0.0185545
Arch_if1-Arch_ir12	ARCH15_noPCR	no	40.9128	12	1.6593	0.7566	0.6677	86342	54220	41244	40186	0.0151515
Arch_if1-Arch_ir2	ARCH15_noPCR	no	47.648	10	1.6209	0.7453	0.7039	79653	50773	39084	38345	0.0373521
Arch_if1-Arch_ir3	ARCH15_noPCR	no	44.1717	14	1.7576	0.7751	0.666	116083	70386	49848	48619	0.0355696
Arch_if1-Arch_ir4	ARCH15_noPCR	no	43.251	11	1.646	0.7529	0.6864	87252	54613	40539	39590	0.0189596
Arch_if1-Arch_ir5	ARCH15_noPCR	no	49.6848	11	1.6518	0.7546	0.6888	53966	33988	24513	24036	0.0171771
Arch_if1-Arch_ir6	ARCH15_noPCR	no	43.6058	11	1.6801	0.7586	0.7007	84077	51878	39274	38336	0.0206612
Arch_if1-Arch_ir7	ARCH15_noPCR	no	49.3591	10	1.646	0.7607	0.7149	58390	37123	27644	27086	0.0289256
Arch_if1-Arch_ir8	ARCH15_noPCR	no	41.6768	10	1.6392	0.7546	0.7119	81115	51371	39145	38255	0.0247934
Arch_if1-Arch_ir9	ARCH15_noPCR	no	38.1242	10	1.6345	0.7539	0.7098	104499	66438	52639	51315	0.00729217
Arch_if2-Arch_ir1	ARCH15_noPCR	no	52.9813	9	1.6214	0.7506	0.7379	78058	49216	38940	38082	0.0152325
Arch_if2-Arch_ir10	ARCH15_noPCR	no	40.3586	14	1.6882	0.7554	0.6397	109103	68449	51162	49776	0.0359747
Arch_if2-Arch_ir11	ARCH15_noPCR	no	38.7215	11	1.7144	0.7634	0.7149	114674	72788	55663	54265	0.0282774
Arch_if2-Arch_ir12	ARCH15_noPCR	no	38.8643	11	1.6481	0.7489	0.6873	94935	60199	46411	45249	0.0259277
Arch_if2-Arch_ir2	ARCH15_noPCR	no	43.1297	10	1.6197	0.7515	0.7034	95523	61815	47368	46248	0.023416
Arch_if2-Arch_ir3	ARCH15_noPCR	no	49.3254	13	1.6612	0.7493	0.6477	116011	71361	53611	52239	0.0286015
Arch_if2-Arch_ir4	ARCH15_noPCR	no	46.9877	11	1.699	0.7699	0.7085	96062	60419	43856	42739	0.0305461
Arch_if2-Arch_ir5	ARCH15_noPCR	no	48.4205	11	1.6523	0.7588	0.6891	68332	43732	32513	31707	0.0160428
Arch_if2-Arch_ir6	ARCH15_noPCR	no	45.8267	11	1.6844	0.7632	0.7024	97008	60523	44426	43179	0.0220386
Arch_if2-Arch_ir7	ARCH15_noPCR	no	47.6367	10	1.7177	0.7775	0.746	75951	48740	34920	34120	0.0533949
Arch_if2-Arch_ir8	ARCH15_noPCR	no	42.6559	9	1.6306	0.7554	0.7421	81844	51718	38688	37668	0.0102901
Arch_if2-Arch_ir9	ARCH15_noPCR	no	40.4237	11	1.699	0.7585	0.7085	109564	69671	54563	53491	0.0272241
Arch_if3-Arch_ir1	ARCH15_noPCR	no	52.8376	11	1.626	0.7415	0.6781	60571	37744	31140	30472	0.0650624
Arch_if3-Arch_ir10	ARCH15_noPCR	no	45.3978	12	1.6215	0.7306	0.6525	78876	47914	36065	35387	0.11708
Arch_if3-Arch_ir11	ARCH15_noPCR	no	44.9015	11	1.636	0.7423	0.6823	78840	49938	40719	39840	0.0631988
Arch_if3-Arch_ir12	ARCH15_noPCR	no	43.3488	11	1.609	0.734	0.671	60195	36796	29896	29329	0.0684654
Arch_if3-Arch_ir2	ARCH15_noPCR	no	55.8423	12	1.6406	0.7497	0.6602	59273	37499	30210	29774	0.0659537
Arch_if3-Arch_ir3	ARCH15_noPCR	no	67.6184	11	1.6108	0.7373	0.6718	75999	45168	36022	35275	0.0553395
Arch_if3-Arch_ir4	ARCH15_noPCR	no	42.9883	11	1.6234	0.7297	0.677	82071	51447	38819	38125	0.112299
Arch_if3-Arch_ir5	ARCH15_noPCR	no	47.2437	10	1.6361	0.7377	0.7106	54139	34454	25632	25183	0.114001
Arch_if3-Arch_ir6	ARCH15_noPCR	no	51.3757	10	1.5968	0.731	0.6935	69738	42556	32427	31845	0.111813
Arch_if3-Arch_ir7	ARCH15_noPCR	no	42.4718	10	1.6405	0.7399	0.7124	72652	45636	34454	33867	0.119673
Arch_if3-Arch_ir8	ARCH15_noPCR	no	56.3857	11	1.65	0.7489	0.6881	68289	42851	34980	34425	0.0520175
Arch_if3-Arch_ir9	ARCH15_noPCR	no	50.6459	10	1.5878	0.7328	0.6896	98275	61692	50577	49384	0.0682223
Arch_if4-Arch_ir1	ARCH15_noPCR	no	55.7974	10	1.6048	0.7416	0.6969	72187	46130	35347	34736	0.030141
Arch_if4-Arch_ir10	ARCH15_noPCR	no	48.9841	10	1.6286	0.749	0.7073	74213	47286	33795	32976	0.0250365
Arch_if4-Arch_ir11	ARCH15_noPCR	no	53.1273	10	1.6251	0.7427	0.7058	76300	49503	36682	35771	0.0391347
Arch_if4-Arch_ir12	ARCH15_noPCR	no	46.2697	10	1.6347	0.7526	0.7099	65387	42107	31969	31261	0.0242262
Arch_if4-Arch_ir2	ARCH15_noPCR	no	58.0969	11	1.6344	0.7496	0.6816	59336	38697	28568	27789	0.0315184
Arch_if4-Arch_ir3	ARCH15_noPCR	no	55.4807	11	1.6566	0.7498	0.6909	101247	63688	45470	44424	0.0374332
Arch_if4-Arch_ir4	ARCH15_noPCR	no	53.2912	12	1.6645	0.7504	0.6699	73174	46877	33266	32473	0.0357316
Arch_if4-Arch_ir5	ARCH15_noPCR	no	45.3192	12	1.6385	0.7474	0.6594	69924	45822	32139	31333	0.0306271
Arch_if4-Arch_ir6	ARCH15_noPCR	no	43.4531	11	1.6424	0.7541	0.6849	93147	59211	42820	41299	0.0238211
Arch_if4-Arch_ir7	ARCH15_noPCR	no	53.5809	11	1.6431	0.752	0.6852	59197	38435	27397	26763	0.0279533
Arch_if4-Arch_ir8	ARCH15_noPCR	no	52.6467	11	1.6391	0.7496	0.6836	78991	51148	37022	36033	0.0227678
Arch_if4-Arch_ir9	ARCH15_noPCR	no	43.6844	11	1.632	0.7531	0.6806	96228	62802	48861	47397	0.040188
Arch_if5-Arch_ir1	ARCH15_noPCR	no	62.0672	10	1.6406	0.7607	0.7125	67861	43909	35853	35015	0.0531518
Arch_if5-Arch_ir10	ARCH15_noPCR	no	54.2412	10	1.629	0.7566	0.7075	70336	44877	36143	35313	0.0545292
Arch_if5-Arch_ir11	ARCH15_noPCR	no	48.7595	9	1.5795	0.7441	0.7189	72782	47385	39113	37827	0.0673311
Arch_if5-Arch_ir12	ARCH15_noPCR	no	46.8701	9	1.6083	0.7484	0.732	62991	40566	33225	32313	0.0354076
Arch_if5-Arch_ir2	ARCH15_noPCR	no	56.1769	10	1.5793	0.7462	0.6859	60877	40093	33295	32646	0.0678982
Arch_if5-Arch_ir3	ARCH15_noPCR	no	54.7576	11	1.6235	0.7455	0.677	82763	51769	39035	38133	0.0414844
Arch_if5-Arch_ir4	ARCH15_noPCR	no	45.8806	11	1.6242	0.7461	0.6774	82787	53904	40241	39234	0.0444012
Arch_if5-Arch_ir5	ARCH15_noPCR	no	53.4664	12	1.6285	0.7555	0.6553	56245	37031	30004	29405	0.0695187
Arch_if5-Arch_ir6	ARCH15_noPCR	no	48.0477	9	1.5979	0.7421	0.7272	75871	48085	35610	34755	0.0521795
Arch_if5-Arch_ir7	ARCH15_noPCR	no	56.5676	10	1.6098	0.7521	0.6991	55545	36344	28654	27980	0.0192837
Arch_if5-Arch_ir8	ARCH15_noPCR	no	56.9382	11	1.6472	0.7581	0.6869	55220	35890	28702	28158	0.0425377
Arch_if5-Arch_ir9	ARCH15_noPCR	no	47.3178	11	1.6103	0.7479	0.6716	78907	51501	42721	41405	0.0326527
Arch_if6-Arch_ir1	ARCH15_noPCR	no	71.2249	10	1.6186	0.7585	0.703	43209	26906	21599	21237	0.0644142
Arch_if6-Arch_ir10	ARCH15_noPCR	no	43.79	13	1.6897	0.7603	0.6588	82267	50489	37104	36072	0.0207422
Arch_if6-Arch_ir11	ARCH15_noPCR	no	49.5051	11	1.6172	0.7459	0.6744	70496	45012	34550	33890	0.0192027
Arch_if6-Arch_ir12	ARCH15_noPCR	no	40.6046	11	1.6557	0.7573	0.6905	62444	38899	29325	28720	0.00923675
Arch_if6-Arch_ir2	ARCH15_noPCR	no	56.1657	10	1.6253	0.7489	0.7058	53370	33688	25004	24633	0.0264139
Arch_if6-Arch_ir3	ARCH15_noPCR	no	52.9409	12	1.6274	0.75	0.6549	83519	50616	37345	36533	0.0140172
Arch_if6-Arch_ir4	ARCH15_noPCR	no	63.9782	11	1.6346	0.75	0.6817	62100	38628	28024	27482	0.0263328
Arch_if6-Arch_ir5	ARCH15_noPCR	no	52.9522	10	1.6314	0.7517	0.7085	62108	39110	28183	27756	0.0196078
Arch_if6-Arch_ir6	ARCH15_noPCR	no	44.0594	11	1.682	0.76	0.7015	80151	49466	36464	35529	0.0236591
Arch_if6-Arch_ir7	ARCH15_noPCR	no	48.3239	10	1.6476	0.7564	0.7155	63221	39746	29539	29163	0.0149895
Arch_if6-Arch_ir8	ARCH15_noPCR	no	51.122	11	1.6687	0.7601	0.6959	66308	41901	31478	30861	0.0173392
Arch_if6-Arch_ir9	ARCH15_noPCR	no	48.9864	11	1.6331	0.7502	0.6811	75968	48258	38152	37270	0.0187976
Arch_if7-Arch_ir1	ARCH15_noPCR	no	67.2187	9	1.6198	0.7551	0.7372	53444	33570	26653	26278	0.0384865
Arch_if7-Arch_ir10	ARCH15_noPCR	no	50.6144	10	1.6714	0.762	0.7259	67761	41621	30926	30277	0.0254416
Arch_if7-Arch_ir11	ARCH15_noPCR	no	54.295	10	1.6767	0.769	0.7282	68197	43191	34452	33751	0.0498298
Arch_if7-Arch_ir12	ARCH15_noPCR	no	41.3524	12	1.6566	0.7575	0.6667	84962	53435	41802	40589	0.0198509
Arch_if7-Arch_ir2	ARCH15_noPCR	no	61.4025	10	1.649	0.7579	0.7162	51725	32729	24516	24025	0.0184735
Arch_if7-Arch_ir3	ARCH15_noPCR	no	55.84	11	1.6534	0.7561	0.6895	82044	49770	36763	35851	0.0274672
Arch_if7-Arch_ir4	ARCH15_noPCR	no	59.3837	11	1.6508	0.756	0.6884	68224	42374	31183	30492	0.0204991
Arch_if7-Arch_ir5	ARCH15_noPCR	no	55.5616	10	1.6556	0.7556	0.719	59715	37840	27398	26739	0.0216334
Arch_if7-Arch_ir6	ARCH15_noPCR	no	55.4156	12	1.6905	0.7607	0.6803	70498	43289	31652	30969	0.0232539
Arch_if7-Arch_ir7	ARCH15_noPCR	no	60.1404	11	1.6744	0.7656	0.6983	61389	38531	28766	28202	0.0259277
Arch_if7-Arch_ir8	ARCH15_noPCR	no	54.7487	10	1.6945	0.7757	0.7359	49914	31497	23478	23043	0.0680603
Arch_if7-Arch_ir9	ARCH15_noPCR	no	49.2626	10	1.6306	0.7495	0.7082	69263	43763	34223	33555	0.0217955
Arch_if8-Arch_ir1	ARCH15_noPCR	no	38.5037	9	1.5999	0.7317	0.7282	74528	47923	38878	37922	0.0963377
Arch_if8-Arch_ir10	ARCH15_noPCR	no	46.1366	10	1.6291	0.7323	0.7075	97642	61777	47331	46402	0.107843
Arch_if8-Arch_ir11	ARCH15_noPCR	no	34.5402	10	1.6088	0.7262	0.6987	111839	72446	58629	57487	0.118862
Arch_if8-Arch_ir12	ARCH15_noPCR	no	36.4624	10	1.6121	0.7321	0.7001	70385	45508	36887	36141	0.0997407
Arch_if8-Arch_ir2	ARCH15_noPCR	no	61.0005	10	1.6032	0.7274	0.6963	65736	42620	34172	33788	0.0941501
Arch_if8-Arch_ir3	ARCH15_noPCR	no	46.6891	12	1.648	0.7347	0.6632	139303	87249	68956	67587	0.114325
Arch_if8-Arch_ir4	ARCH15_noPCR	no	48.4968	11	1.6487	0.736	0.6875	85767	54868	43414	42660	0.109869
Arch_if8-Arch_ir5	ARCH15_noPCR	no	49.285	11	1.6419	0.7451	0.6847	63009	40695	32327	31906	0.0855615
Arch_if8-Arch_ir6	ARCH15_noPCR	no	48.8202	10	1.6449	0.7397	0.7144	81485	51605	41596	41045	0.0895317
Arch_if8-Arch_ir7	ARCH15_noPCR	no	54.8677	9	1.6185	0.7358	0.7366	73579	47777	37628	37084	0.115784
Arch_if8-Arch_ir8	ARCH15_noPCR	no	62.8756	11	1.6918	0.7636	0.7055	71559	46336	36414	35955	0.0879112
Arch_if8-Arch_ir9	ARCH15_noPCR	no	45.4158	11	1.6897	0.7569	0.7047	110830	72894	59960	58647	0.0833738
Arch_if9-Arch_ir1	ARCH15_noPCR	no	33.5933	14	1.7285	0.757	0.655	141787	80794	60112	57991	0.153784
Arch_if9-Arch_ir10	ARCH15_noPCR	no	29.582	12	1.7183	0.7659	0.6915	162581	96759	66615	65151	0.100227
Arch_if9-Arch_ir11	ARCH15_noPCR	no	31.0468	13	1.7224	0.7645	0.6715	145164	85322	60563	58916	0.10679
Arch_if9-Arch_ir12	ARCH15_noPCR	no	31.1053	9	1.6909	0.7694	0.7696	145230	85248	66750	65341	0.0891266
Arch_if9-Arch_ir2	ARCH15_noPCR	no	28.6698	12	1.6914	0.7526	0.6807	125004	74074	52084	51250	0.1614
Arch_if9-Arch_ir3	ARCH15_noPCR	no	29.1961	14	1.7194	0.7644	0.6515	176520	97802	69586	68174	0.109464
Arch_if9-Arch_ir4	ARCH15_noPCR	no	29.8013	14	1.6758	0.75	0.635	130049	80591	54904	53933	0.114649
Arch_if9-Arch_ir5	ARCH15_noPCR	no	27.2518	10	1.6798	0.7696	0.7295	97306	58149	41167	40556	0.0919624
Arch_if9-Arch_ir6	ARCH15_noPCR	no	29.3715	12	1.7315	0.7754	0.6968	151952	82076	59092	58168	0.132393
Arch_if9-Arch_ir7	ARCH15_noPCR	no	32.4092	12	1.7061	0.7609	0.6866	114590	68355	49778	48621	0.105899
Arch_if9-Arch_ir8	ARCH15_noPCR	no	32.6373	11	1.6837	0.7576	0.7022	114156	69516	48761	47735	0.112218
Arch_if9-Arch_ir9	ARCH15_noPCR	no	33.1051	11	1.7243	0.7876	0.7191	120011	56250	49220	48217	0.107843
Arch_if10-Arch_ir1	ARCH15_PCR	yes	33.1636	12	1.7735	0.785	0.7137	139098	97583	76660	74169	0.0798575
Arch_if10-Arch_ir10	ARCH15_PCR	yes	27.936	13	1.808	0.7901	0.7049	147167	101854	74003	72150	0.0795763
Arch_if10-Arch_ir11	ARCH15_PCR	yes	28.2225	15	1.7898	0.7861	0.6609	144647	101617	77196	74780	0.0738588
Arch_if10-Arch_ir12	ARCH15_PCR	yes	30.0644	13	1.8097	0.7946	0.7055	141956	99049	79202	76682	0.0852938
Arch_if10-Arch_ir2	ARCH15_PCR	yes	30.5761	13	1.7531	0.7828	0.6835	124308	87441	66132	64452	0.0753585
Arch_if10-Arch_ir3	ARCH15_PCR	yes	28.509	13	1.806	0.7863	0.7041	142228	97741	71881	70165	0.0801387
Arch_if10-Arch_ir4	ARCH15_PCR	yes	29.4943	14	1.7869	0.78	0.6771	130835	91889	65016	63565	0.0708595
Arch_if10-Arch_ir5	ARCH15_PCR	yes	28.4125	13	1.7773	0.7849	0.6929	97046	67388	49953	48721	0.06308
Arch_if10-Arch_ir6	ARCH15_PCR	yes	28.9944	13	1.7589	0.7813	0.6858	135951	94830	69430	67273	0.064111
Arch_if10-Arch_ir7	ARCH15_PCR	yes	30.0995	13	1.7765	0.7798	0.6926	119220	83779	65572	63404	0.0964477
Arch_if10-Arch_ir8	ARCH15_PCR	yes	30.1551	13	1.787	0.7846	0.6967	118583	81905	59482	58043	0.072078
Arch_if10-Arch_ir9	ARCH15_PCR	yes	31.076	14	1.7647	0.7833	0.6687	140019	98020	77852	75769	0.059237
Arch_if11-Arch_ir1	ARCH15_PCR	yes	32.877	11	1.6214	0.7486	0.6762	103104	72736	60622	58709	0.0226825
Arch_if11-Arch_ir10	ARCH15_PCR	yes	28.0675	14	1.7797	0.7797	0.6744	114064	79360	55708	54012	0.0613928
Arch_if11-Arch_ir11	ARCH15_PCR	yes	28.4476	13	1.7697	0.7755	0.69	116378	82534	62046	60203	0.0628925
Arch_if11-Arch_ir12	ARCH15_PCR	yes	29.6844	11	1.6676	0.7586	0.6954	111441	77918	61047	59389	0.0609242
Arch_if11-Arch_ir2	ARCH15_PCR	yes	30.5088	12	1.7106	0.7713	0.6884	97300	69349	52538	51213	0.0324304
Arch_if11-Arch_ir3	ARCH15_PCR	yes	30.541	12	1.708	0.7697	0.6873	112039	77365	57314	56219	0.0284938
Arch_if11-Arch_ir4	ARCH15_PCR	yes	30.9123	13	1.7647	0.7786	0.688	108198	76322	53684	52538	0.0677664
Arch_if11-Arch_ir5	ARCH15_PCR	yes	31.8976	14	1.7477	0.7702	0.6622	84060	58803	43847	42977	0.0432093
Arch_if11-Arch_ir6	ARCH15_PCR	yes	32.0555	12	1.7582	0.7769	0.7076	108807	76462	56997	55522	0.0414284
Arch_if11-Arch_ir7	ARCH15_PCR	yes	33.9442	12	1.6831	0.7601	0.6773	97616	69261	54212	53080	0.0352423
Arch_if11-Arch_ir8	ARCH15_PCR	yes	31.8976	13	1.7372	0.7722	0.6773	98724	68467	49347	48022	0.0593308
Arch_if11-Arch_ir9	ARCH15_PCR	yes	31.5965	12	1.6716	0.7545	0.6727	98002	68782	53811	52179	0.0378667
Arch_if12-Arch_ir1	ARCH15_PCR	yes	31.0322	12	1.6259	0.7408	0.6543	108913	78770	64775	62274	0.0634549
Arch_if12-Arch_ir10	ARCH15_PCR	yes	25.7871	15	1.7238	0.7616	0.6365	137885	99442	68915	65936	0.0584872
Arch_if12-Arch_ir11	ARCH15_PCR	yes	24.3749	13	1.7493	0.7681	0.682	135602	99225	72571	69333	0.0676727
Arch_if12-Arch_ir12	ARCH15_PCR	yes	31.5818	12	1.6525	0.754	0.665	157783	113530	89739	86206	0.0322429
Arch_if12-Arch_ir2	ARCH15_PCR	yes	33.184	12	1.6611	0.7614	0.6685	92476	67105	52134	50929	0.031868
Arch_if12-Arch_ir3	ARCH15_PCR	yes	33.1168	12	1.6756	0.7579	0.6743	106669	75842	58073	56427	0.037773
Arch_if12-Arch_ir4	ARCH15_PCR	yes	32.1256	11	1.6986	0.7646	0.7084	97390	71031	51615	50184	0.0293373
Arch_if12-Arch_ir5	ARCH15_PCR	yes	31.0117	12	1.6452	0.7441	0.6621	71237	51545	38749	37802	0.0546443
Arch_if12-Arch_ir6	ARCH15_PCR	yes	35.1838	12	1.6866	0.7602	0.6787	115680	83682	62848	60630	0.0306495
Arch_if12-Arch_ir7	ARCH15_PCR	yes	32.4911	13	1.7254	0.7693	0.6727	117939	86253	63611	61906	0.0721717
Arch_if12-Arch_ir8	ARCH15_PCR	yes	34.2775	13	1.7299	0.7638	0.6744	127693	92240	68700	66381	0.0510826
Arch_if12-Arch_ir9	ARCH15_PCR	yes	31.6929	13	1.7027	0.7574	0.6638	143936	103583	78769	75714	0.0578311
Arch_if13-Arch_ir1	ARCH15_PCR	yes	28.5792	14	1.8141	0.7885	0.6874	161813	112598	86561	83761	0.112007
Arch_if13-Arch_ir10	ARCH15_PCR	yes	3.71603	14	1.8221	0.7891	0.6904	114500	78143	52360	49758	0.174243
Arch_if13-Arch_ir11	ARCH15_PCR	yes	8.90852	15	1.7893	0.7822	0.6607	118389	81985	54202	51001	0.132908
Arch_if13-Arch_ir12	ARCH15_PCR	yes	14.0279	13	1.7891	0.7787	0.6975	120638	82263	56810	53513	0.124754
Arch_if13-Arch_ir2	ARCH15_PCR	yes	29.1522	13	1.7723	0.7811	0.691	128157	90037	63605	61876	0.118287
Arch_if13-Arch_ir3	ARCH15_PCR	yes	28.0383	15	1.764	0.7764	0.6514	162323	109871	78049	76329	0.117912
Arch_if13-Arch_ir4	ARCH15_PCR	yes	29.5908	14	1.8139	0.7878	0.6873	154812	107656	75282	73432	0.1136
Arch_if13-Arch_ir5	ARCH15_PCR	yes	28.088	14	1.8216	0.7892	0.6902	126961	87709	60501	59218	0.122692
Arch_if13-Arch_ir6	ARCH15_PCR	yes	29.5323	15	1.8241	0.7922	0.6736	185388	128152	87993	85950	0.115006
Arch_if13-Arch_ir7	ARCH15_PCR	yes	31.4006	12	1.788	0.7822	0.7196	169848	118268	86855	83868	0.129722
Arch_if13-Arch_ir8	ARCH15_PCR	yes	30.6463	13	1.8027	0.7857	0.7028	159769	109415	75749	74065	0.109757
Arch_if13-Arch_ir9	ARCH15_PCR	yes	8.94945	10	1.7848	0.7885	0.7751	36518	25149	17088	16606	0.137595
Arch_if1-Arch_ir1	ARCH15_PCR	yes	60.2437	11	1.6431	0.7576	0.6852	57018	37220	28896	28147	0
Arch_if1-Arch_ir10	ARCH15_PCR	yes	38.3443	10	1.6384	0.7616	0.7115	77868	50048	36616	35655	0.0171525
Arch_if1-Arch_ir11	ARCH15_PCR	yes	38.744	11	1.654	0.7571	0.6898	75691	50122	37845	36670	0.0254007
Arch_if1-Arch_ir12	ARCH15_PCR	yes	40.9128	11	1.6507	0.7582	0.6884	70906	46243	35052	34072	0.0139657
Arch_if1-Arch_ir2	ARCH15_PCR	yes	47.648	10	1.6221	0.7543	0.7045	66706	44145	33536	32668	0.0361796
Arch_if1-Arch_ir3	ARCH15_PCR	yes	44.1717	12	1.6673	0.7586	0.671	86704	54698	39607	38255	0.0238073
Arch_if1-Arch_ir4	ARCH15_PCR	yes	43.251	10	1.6534	0.7566	0.7181	69591	45029	33193	32317	0.0234324
Arch_if1-Arch_ir5	ARCH15_PCR	yes	49.6848	9	1.6302	0.7563	0.7419	46497	30641	21862	21191	0.0151842
Arch_if1-Arch_ir6	ARCH15_PCR	yes	43.6058	11	1.7024	0.7671	0.71	68324	44041	32830	32189	0.0288687
Arch_if1-Arch_ir7	ARCH15_PCR	yes	49.3591	9	1.6373	0.7594	0.7452	46957	30874	22826	22303	0.0188396
Arch_if1-Arch_ir8	ARCH15_PCR	yes	41.6768	12	1.7231	0.7697	0.6934	70659	46438	35139	34264	0.0326179
Arch_if1-Arch_ir9	ARCH15_PCR	yes	38.1242	10	1.6308	0.7544	0.7083	83139	54286	42595	41222	0.0238073
Arch_if2-Arch_ir1	ARCH15_PCR	yes	52.9813	10	1.6367	0.7605	0.7108	60051	39401	31474	30625	0.0184647
Arch_if2-Arch_ir10	ARCH15_PCR	yes	40.3586	11	1.6662	0.7631	0.6949	79016	51219	37817	36673	0.0214641
Arch_if2-Arch_ir11	ARCH15_PCR	yes	38.7215	10	1.6661	0.7611	0.7236	84553	55771	42231	41273	0.013872
Arch_if2-Arch_ir12	ARCH15_PCR	yes	38.8643	12	1.6429	0.7498	0.6612	73818	48839	37454	36385	0.0334614
Arch_if2-Arch_ir2	ARCH15_PCR	yes	43.1297	9	1.6239	0.7547	0.7391	74992	50125	38031	37187	0.0264317
Arch_if2-Arch_ir3	ARCH15_PCR	yes	49.3254	9	1.6268	0.7552	0.7404	80383	51310	38074	37071	0.0236198
Arch_if2-Arch_ir4	ARCH15_PCR	yes	46.9877	10	1.646	0.7575	0.7149	72292	47411	35354	34515	0.0283063
Arch_if2-Arch_ir5	ARCH15_PCR	yes	48.4205	11	1.6329	0.7553	0.681	55584	36957	27117	26345	0.028775
Arch_if2-Arch_ir6	ARCH15_PCR	yes	45.8267	11	1.7006	0.7675	0.7092	74553	48174	35842	34950	0.0347736
Arch_if2-Arch_ir7	ARCH15_PCR	yes	47.6367	9	1.6666	0.7699	0.7585	57393	38229	27372	26780	0.0355235
Arch_if2-Arch_ir8	ARCH15_PCR	yes	42.6559	11	1.6494	0.7598	0.6878	67200	44105	32490	31781	0.0180898
Arch_if2-Arch_ir9	ARCH15_PCR	yes	40.4237	10	1.627	0.7544	0.7066	83342	54679	42249	41313	0.0131221
Arch_if3-Arch_ir1	ARCH15_PCR	yes	52.8376	9	1.638	0.7624	0.7455	49405	31347	26469	25970	0.0870747
Arch_if3-Arch_ir10	ARCH15_PCR	yes	45.3978	11	1.6335	0.7406	0.6812	60531	37313	27723	27168	0.12063
Arch_if3-Arch_ir11	ARCH15_PCR	yes	44.9015	10	1.6234	0.7313	0.705	61259	39718	30867	30238	0.139376
Arch_if3-Arch_ir12	ARCH15_PCR	yes	43.3488	10	1.633	0.7517	0.7092	49782	31131	25536	25098	0.0702034
Arch_if3-Arch_ir2	ARCH15_PCR	yes	55.8423	9	1.6196	0.7447	0.7371	49843	32294	25409	24985	0.115475
Arch_if3-Arch_ir3	ARCH15_PCR	yes	67.6184	9	1.5964	0.7449	0.7265	55871	34183	27067	26457	0.0532384
Arch_if3-Arch_ir4	ARCH15_PCR	yes	42.9883	10	1.6099	0.7375	0.6992	66307	42776	31606	30948	0.114819
Arch_if3-Arch_ir5	ARCH15_PCR	yes	47.2437	11	1.6438	0.7461	0.6855	47030	30511	22608	22119	0.12616
Arch_if3-Arch_ir6	ARCH15_PCR	yes	51.3757	11	1.6305	0.7376	0.68	56674	35151	26859	26208	0.132159
Arch_if3-Arch_ir7	ARCH15_PCR	yes	42.4718	10	1.6614	0.7494	0.7215	58932	37873	28014	27460	0.129722
Arch_if3-Arch_ir8	ARCH15_PCR	yes	56.3857	10	1.624	0.7458	0.7053	59505	37597	29471	28877	0.0795763
Arch_if3-Arch_ir9	ARCH15_PCR	yes	50.6459	11	1.621	0.7323	0.676	78459	49624	39511	38311	0.117912
Arch_if4-Arch_ir1	ARCH15_PCR	yes	55.7974	11	1.6419	0.7564	0.6847	58008	38127	28185	27477	0.0214641
Arch_if4-Arch_ir10	ARCH15_PCR	yes	48.9841	13	1.6665	0.764	0.6497	56221	36769	26454	25627	0.0269941
Arch_if4-Arch_ir11	ARCH15_PCR	yes	53.1273	10	1.6323	0.7506	0.7089	58719	39421	29233	28378	0.0301809
Arch_if4-Arch_ir12	ARCH15_PCR	yes	46.2697	11	1.632	0.7528	0.6806	53447	35767	26439	25669	0.0174337
Arch_if4-Arch_ir2	ARCH15_PCR	yes	58.0969	10	1.6407	0.7583	0.7125	49905	33323	24494	23962	0.0431156
Arch_if4-Arch_ir3	ARCH15_PCR	yes	55.4807	11	1.6391	0.7542	0.6836	74021	48164	34366	33189	0.0230575
Arch_if4-Arch_ir4	ARCH15_PCR	yes	53.2912	11	1.6437	0.7562	0.6855	58318	38798	27433	26507	0.0252132
Arch_if4-Arch_ir5	ARCH15_PCR	yes	45.3192	10	1.6581	0.7572	0.7201	59881	40345	28044	27356	0.0241822
Arch_if4-Arch_ir6	ARCH15_PCR	yes	43.4531	11	1.6502	0.7567	0.6882	74380	49045	34644	33785	0.0226825
Arch_if4-Arch_ir7	ARCH15_PCR	yes	53.5809	11	1.6472	0.7605	0.6869	47518	31952	22745	22263	0.0110601
Arch_if4-Arch_ir8	ARCH15_PCR	yes	52.6467	8	1.607	0.7491	0.7728	67067	44929	32351	31240	0.0358984
Arch_if4-Arch_ir9	ARCH15_PCR	yes	43.6844	10	1.6095	0.7501	0.699	75375	50232	37579	36457	0.0242759
Arch_if5-Arch_ir1	ARCH15_PCR	yes	62.0672	9	1.6155	0.7576	0.7353	55575	37099	30250	29239	0.0539882
Arch_if5-Arch_ir10	ARCH15_PCR	yes	54.2412	11	1.6722	0.7686	0.6974	53711	35372	26775	26202	0.0538945
Arch_if5-Arch_ir11	ARCH15_PCR	yes	48.7595	10	1.6584	0.7619	0.7202	56427	38252	30076	28954	0.0637361
Arch_if5-Arch_ir12	ARCH15_PCR	yes	46.8701	8	1.6192	0.7576	0.7787	51458	34310	27317	26578	0.0334614
Arch_if5-Arch_ir2	ARCH15_PCR	yes	56.1769	10	1.6877	0.7782	0.733	51753	34899	27610	27116	0.0837004
Arch_if5-Arch_ir3	ARCH15_PCR	yes	54.7576	9	1.641	0.7596	0.7469	60669	39555	29484	28558	0.034305
Arch_if5-Arch_ir4	ARCH15_PCR	yes	45.8806	11	1.656	0.7587	0.6906	66177	44522	33206	32232	0.0523011
Arch_if5-Arch_ir5	ARCH15_PCR	yes	53.4664	11	1.665	0.7673	0.6944	48487	33343	24645	24097	0.0613928
Arch_if5-Arch_ir6	ARCH15_PCR	yes	48.0477	10	1.6444	0.7621	0.7141	61851	40730	30500	29791	0.0454588
Arch_if5-Arch_ir7	ARCH15_PCR	yes	56.5676	10	1.6288	0.7591	0.7074	44870	30489	24786	24172	0.0663605
Arch_if5-Arch_ir8	ARCH15_PCR	yes	56.9382	11	1.678	0.7667	0.6998	47581	31905	24456	23849	0.0625176
Arch_if5-Arch_ir9	ARCH15_PCR	yes	47.3178	9	1.5827	0.7481	0.7203	62880	42137	35302	34371	0.0615803
Arch_if6-Arch_ir1	ARCH15_PCR	yes	71.2249	8	1.6274	0.7655	0.7826	37130	23997	18788	18439	0.0671103
Arch_if6-Arch_ir10	ARCH15_PCR	yes	43.79	10	1.6412	0.7584	0.7128	64689	40977	30065	29260	0.0112475
Arch_if6-Arch_ir11	ARCH15_PCR	yes	49.5051	10	1.6206	0.7534	0.7038	56789	37280	28547	28047	0.0216515
Arch_if6-Arch_ir12	ARCH15_PCR	yes	40.6046	10	1.6453	0.7607	0.7145	52995	34155	25689	25080	0.0109664
Arch_if6-Arch_ir2	ARCH15_PCR	yes	56.1657	9	1.62	0.751	0.7373	45881	30263	22352	22007	0.036742
Arch_if6-Arch_ir3	ARCH15_PCR	yes	52.9409	10	1.6322	0.7567	0.7088	63995	39893	28834	28016	0.0150904
Arch_if6-Arch_ir4	ARCH15_PCR	yes	63.9782	10	1.6176	0.7494	0.7025	51335	33177	23344	22959	0.0341175
Arch_if6-Arch_ir5	ARCH15_PCR	yes	52.9522	11	1.6427	0.7554	0.6851	55811	36632	26137	25691	0.0254944
Arch_if6-Arch_ir6	ARCH15_PCR	yes	44.0594	9	1.6242	0.7577	0.7392	66638	42311	31226	30517	0.0121848
Arch_if6-Arch_ir7	ARCH15_PCR	yes	48.3239	9	1.6333	0.7587	0.7433	53325	34855	25583	25121	0.0212766
Arch_if6-Arch_ir8	ARCH15_PCR	yes	51.122	10	1.6655	0.7642	0.7233	59039	38714	28858	28169	0.0291499
Arch_if6-Arch_ir9	ARCH15_PCR	yes	48.9864	11	1.6413	0.7563	0.6845	63089	40923	32092	31168	0.0192145
Arch_if7-Arch_ir1	ARCH15_PCR	yes	67.2187	10	1.6371	0.7551	0.711	46200	30278	23449	22907	0.0144343
Arch_if7-Arch_ir10	ARCH15_PCR	yes	50.6144	11	1.6533	0.7598	0.6895	54458	35059	25868	25419	0.00749836
Arch_if7-Arch_ir11	ARCH15_PCR	yes	54.295	10	1.6445	0.7587	0.7142	56208	37294	28695	27961	0.010404
Arch_if7-Arch_ir12	ARCH15_PCR	yes	41.3524	11	1.6448	0.7536	0.6859	73118	48311	36984	36067	0.0279314
Arch_if7-Arch_ir2	ARCH15_PCR	yes	61.4025	11	1.6359	0.7499	0.6822	45355	30318	22436	22013	0.0381479
Arch_if7-Arch_ir3	ARCH15_PCR	yes	55.84	12	1.6582	0.7535	0.6673	64133	40476	29096	28706	0.0265254
Arch_if7-Arch_ir4	ARCH15_PCR	yes	59.3837	10	1.6542	0.7692	0.7184	57474	37467	25673	25035	0.0329928
Arch_if7-Arch_ir5	ARCH15_PCR	yes	55.5616	13	1.6355	0.7516	0.6376	54150	35942	25792	25125	0.0244634
Arch_if7-Arch_ir6	ARCH15_PCR	yes	55.4156	11	1.6511	0.7587	0.6886	60315	38590	28338	27547	0.00768582
Arch_if7-Arch_ir7	ARCH15_PCR	yes	60.1404	10	1.6531	0.7603	0.7179	51483	33851	24880	24138	0.0160277
Arch_if7-Arch_ir8	ARCH15_PCR	yes	54.7487	11	1.6808	0.7702	0.701	46863	30520	23043	22543	0.0329928
Arch_if7-Arch_ir9	ARCH15_PCR	yes	49.2626	10	1.6397	0.7566	0.7121	57602	37535	29416	28596	0.0176211
Arch_if8-Arch_ir1	ARCH15_PCR	yes	38.5037	9	1.6178	0.7432	0.7363	58770	39071	32173	31506	0.100665
Arch_if8-Arch_ir10	ARCH15_PCR	yes	46.1366	10	1.6504	0.747	0.7167	72079	47037	35768	35009	0.125129
Arch_if8-Arch_ir11	ARCH15_PCR	yes	34.5402	11	1.6357	0.7433	0.6821	83567	56863	45943	45012	0.116412
Arch_if8-Arch_ir12	ARCH15_PCR	yes	36.4624	8	1.6233	0.7489	0.7806	54924	36970	30574	29973	0.114819
Arch_if8-Arch_ir2	ARCH15_PCR	yes	61.0005	9	1.6022	0.7348	0.7292	52860	35671	28631	28137	0.0938232
Arch_if8-Arch_ir3	ARCH15_PCR	yes	46.6891	11	1.642	0.743	0.6848	97257	63087	49427	48528	0.118099
Arch_if8-Arch_ir4	ARCH15_PCR	yes	48.4968	10	1.6344	0.742	0.7098	64504	42999	33965	33347	0.119411
Arch_if8-Arch_ir5	ARCH15_PCR	yes	49.285	10	1.6495	0.7512	0.7164	51748	34773	27824	27455	0.0848252
Arch_if8-Arch_ir6	ARCH15_PCR	yes	48.8202	9	1.642	0.7529	0.7473	62516	41184	33281	32727	0.0990721
Arch_if8-Arch_ir7	ARCH15_PCR	yes	54.8677	10	1.6636	0.7514	0.7225	57154	38580	30481	30016	0.135158
Arch_if8-Arch_ir8	ARCH15_PCR	yes	62.8756	11	1.6685	0.7541	0.6958	59410	39957	32717	32192	0.103196
Arch_if8-Arch_ir9	ARCH15_PCR	yes	45.4158	10	1.6327	0.7378	0.7091	84300	56711	46602	45629	0.135064
Arch_if9-Arch_ir1	ARCH15_PCR	yes	33.5933	11	1.6387	0.7469	0.6834	109106	74335	60127	58008	0.0631737
Arch_if9-Arch_ir10	ARCH15_PCR	yes	29.582	11	1.7219	0.7749	0.7181	107697	73697	55386	54110	0.0562377
Arch_if9-Arch_ir11	ARCH15_PCR	yes	31.0468	12	1.7451	0.7682	0.7023	104183	72347	55605	53839	0.0919486
Arch_if9-Arch_ir12	ARCH15_PCR	yes	31.1053	11	1.6705	0.7597	0.6966	110088	75516	62229	60809	0.0633611
Arch_if9-Arch_ir2	ARCH15_PCR	yes	28.6698	11	1.7137	0.7736	0.7147	95822	66517	51920	50917	0.0717968
Arch_if9-Arch_ir3	ARCH15_PCR	yes	29.1961	13	1.7002	0.7642	0.6629	113376	76763	59744	58623	0.0634549
Arch_if9-Arch_ir4	ARCH15_PCR	yes	29.8013	12	1.7317	0.7765	0.6969	105630	73198	53901	52757	0.0560502
Arch_if9-Arch_ir5	ARCH15_PCR	yes	27.2518	12	1.7099	0.7677	0.6881	82871	56745	43347	42461	0.0594245
Arch_if9-Arch_ir6	ARCH15_PCR	yes	29.3715	11	1.7033	0.7715	0.7103	116297	80112	60465	59128	0.0601743
Arch_if9-Arch_ir7	ARCH15_PCR	yes	32.4092	12	1.6889	0.7561	0.6797	93943	65039	50964	49482	0.0946668
Arch_if9-Arch_ir8	ARCH15_PCR	yes	32.6373	13	1.7053	0.7668	0.6648	92957	63588	47577	46543	0.0565189
Arch_if9-Arch_ir9	ARCH15_PCR	yes	33.1051	13	1.6738	0.7536	0.6526	102607	70451	57139	55762	0.0701097
Arch_if10-Arch_ir1	ARCH33_noPCR	no	29.7883	13	1.6037	0.746	0.6252	354654	253201	226431	216526	0.0347539
Arch_if10-Arch_ir10	ARCH33_noPCR	no	27.607	21	1.5963	0.7416	0.5243	418282	289754	230588	218020	0.0310215
Arch_if10-Arch_ir11	ARCH33_noPCR	no	30.2163	19	1.5816	0.7379	0.5371	448621	319492	264438	251161	0.0286046
Arch_if10-Arch_ir12	ARCH33_noPCR	no	29.8795	17	1.6032	0.744	0.5659	430806	305473	262639	250457	0.0371096
Arch_if10-Arch_ir2	ARCH33_noPCR	no	28.7197	15	1.5782	0.734	0.5828	248670	177232	149097	143101	0.0384862
Arch_if10-Arch_ir3	ARCH33_noPCR	no	27.6263	18	1.5926	0.7402	0.551	407768	278946	223729	212119	0.0272891
Arch_if10-Arch_ir4	ARCH33_noPCR	no	27.063	18	1.6253	0.7498	0.5623	331294	237562	190805	180707	0.0428611
Arch_if10-Arch_ir5	ARCH33_noPCR	no	25.5084	15	1.6143	0.7472	0.5961	226140	159470	126907	120009	0.0399547
Arch_if10-Arch_ir6	ARCH33_noPCR	no	28.9931	18	1.6157	0.7445	0.559	290371	204390	163457	154788	0.0334384
Arch_if10-Arch_ir7	ARCH33_noPCR	no	27.4689	19	1.6187	0.7475	0.5497	328462	233611	185476	174903	0.0385168
Arch_if10-Arch_ir8	ARCH33_noPCR	no	28.5541	17	1.6097	0.7441	0.5682	271715	192563	154464	146243	0.0326429
Arch_if10-Arch_ir9	ARCH33_noPCR	no	30.8459	15	1.6018	0.7415	0.5915	315616	224088	190939	183152	0.0322452
Arch_if11-Arch_ir1	ARCH33_noPCR	no	27.4247	12	1.5919	0.7487	0.6406	332858	241591	215626	205782	0.0553125
Arch_if11-Arch_ir10	ARCH33_noPCR	no	26.8034	15	1.6287	0.7573	0.6014	310521	219123	178637	168616	0.0745862
Arch_if11-Arch_ir11	ARCH33_noPCR	no	29.2333	13	1.6287	0.7584	0.635	225554	164546	139127	132748	0.0765442
Arch_if11-Arch_ir12	ARCH33_noPCR	no	30.4704	13	1.5887	0.7496	0.6194	236284	168418	146617	140383	0.0567504
Arch_if11-Arch_ir2	ARCH33_noPCR	no	27.6594	15	1.617	0.7577	0.5971	275243	198825	170810	164268	0.07994
Arch_if11-Arch_ir3	ARCH33_noPCR	no	25.9171	16	1.6268	0.7519	0.5867	319274	226800	186706	178385	0.0551595
Arch_if11-Arch_ir4	ARCH33_noPCR	no	28.8633	18	1.6343	0.7592	0.5654	242141	175448	143743	137294	0.0740967
Arch_if11-Arch_ir5	ARCH33_noPCR	no	30.0258	14	1.6221	0.7566	0.6147	154384	111146	90926	86771	0.0640622
Arch_if11-Arch_ir6	ARCH33_noPCR	no	29.7193	16	1.6265	0.7536	0.5866	276861	197272	162529	154954	0.0595344
Arch_if11-Arch_ir7	ARCH33_noPCR	no	29.3438	17	1.6507	0.7612	0.5826	222454	161206	131393	124234	0.0814697
Arch_if11-Arch_ir8	ARCH33_noPCR	no	32.1906	15	1.6347	0.7575	0.6036	231249	164955	134701	128057	0.0708844
Arch_if11-Arch_ir9	ARCH33_noPCR	no	29.3438	14	1.5984	0.7506	0.6057	277485	199216	172554	165187	0.0617983
Arch_if12-Arch_ir1	ARCH33_noPCR	no	32.6159	11	1.6114	0.7608	0.672	179112	131493	117467	112652	0.0995197
Arch_if12-Arch_ir10	ARCH33_noPCR	no	26.3285	18	1.6354	0.7606	0.5658	252871	182663	148493	140044	0.0932481
Arch_if12-Arch_ir11	ARCH33_noPCR	no	25.9005	15	1.6384	0.7604	0.605	274795	203286	173354	164169	0.103742
Arch_if12-Arch_ir12	ARCH33_noPCR	no	28.5872	11	1.6267	0.7622	0.6784	219379	160327	139302	132972	0.104996
Arch_if12-Arch_ir2	ARCH33_noPCR	no	32.0664	14	1.6378	0.7661	0.6206	219365	160880	138573	132693	0.124178
Arch_if12-Arch_ir3	ARCH33_noPCR	no	29.4929	16	1.6389	0.7643	0.5911	284238	204877	172050	164033	0.123535
Arch_if12-Arch_ir4	ARCH33_noPCR	no	28.7943	14	1.6521	0.7689	0.626	235061	171631	142805	136061	0.120568
Arch_if12-Arch_ir5	ARCH33_noPCR	no	29.4018	16	1.6735	0.7739	0.6036	206690	151428	127537	121310	0.126839
Arch_if12-Arch_ir6	ARCH33_noPCR	no	28.4657	16	1.6507	0.7637	0.5954	247158	180017	149279	142106	0.0994585
Arch_if12-Arch_ir7	ARCH33_noPCR	no	29.3355	15	1.6833	0.7752	0.6216	210630	155562	130642	123654	0.116101
Arch_if12-Arch_ir8	ARCH33_noPCR	no	29.8159	13	1.6339	0.7612	0.637	183982	134903	112325	107044	0.101416
Arch_if12-Arch_ir9	ARCH33_noPCR	no	30.6416	12	1.6095	0.7614	0.6477	220606	160460	138958	132669	0.107596
Arch_if13-Arch_ir1	ARCH33_noPCR	no	27.5738	16	1.6388	0.7553	0.5911	333462	236151	204666	193781	0.0757182
Arch_if13-Arch_ir10	ARCH33_noPCR	no	11.4095	18	1.6055	0.738	0.5554	208066	143096	112960	102608	0.0838866
Arch_if13-Arch_ir11	ARCH33_noPCR	no	11.0284	19	1.6147	0.742	0.5484	206161	145264	114250	103585	0.0840701
Arch_if13-Arch_ir12	ARCH33_noPCR	no	13.6599	15	1.6039	0.7391	0.5923	209222	145264	117258	107245	0.0932787
Arch_if13-Arch_ir2	ARCH33_noPCR	no	27.7533	15	1.6465	0.758	0.608	213747	150102	123934	117487	0.0717411
Arch_if13-Arch_ir3	ARCH33_noPCR	no	26.5715	18	1.6458	0.7554	0.5694	371629	254552	205600	194410	0.0663872
Arch_if13-Arch_ir4	ARCH33_noPCR	no	29.7414	16	1.6613	0.7597	0.5992	280366	197687	160157	151225	0.0712516
Arch_if13-Arch_ir5	ARCH33_noPCR	no	30.7907	18	1.6583	0.7597	0.5737	180962	128070	103488	97325	0.0689265
Arch_if13-Arch_ir6	ARCH33_noPCR	no	29.8298	17	1.6611	0.7566	0.5863	274966	190412	152004	143150	0.0690795
Arch_if13-Arch_ir7	ARCH33_noPCR	no	29.6889	20	1.6899	0.7674	0.5641	253164	178604	144458	135347	0.088965
Arch_if13-Arch_ir8	ARCH33_noPCR	no	30.0313	17	1.6617	0.7581	0.5865	209972	146190	117174	110477	0.0675804
Arch_if13-Arch_ir9	ARCH33_noPCR	no	15.347	15	1.6033	0.742	0.592	215018	148697	121276	113180	0.0655918
Arch_if1-Arch_ir1	ARCH33_noPCR	no	30.579	12	1.5316	0.7267	0.6164	189664	144283	126351	119407	0
Arch_if1-Arch_ir10	ARCH33_noPCR	no	28.0076	13	1.5451	0.7275	0.6024	223855	163687	129905	119626	0.0265243
Arch_if1-Arch_ir11	ARCH33_noPCR	no	29.6136	13	1.5561	0.7305	0.6067	196954	148995	121935	113355	0.0338055
Arch_if1-Arch_ir12	ARCH33_noPCR	no	25.9676	11	1.5125	0.7182	0.6308	173853	130777	111386	104501	0.0481537
Arch_if1-Arch_ir2	ARCH33_noPCR	no	28.2855	13	1.5726	0.7388	0.6131	156063	118258	98853	93180	0.0234344
Arch_if1-Arch_ir3	ARCH33_noPCR	no	29.087	14	1.5433	0.7292	0.5848	175345	126972	100057	92953	0.0151436
Arch_if1-Arch_ir4	ARCH33_noPCR	no	28.9671	15	1.5759	0.737	0.5819	172924	129530	102022	94367	0.0298896
Arch_if1-Arch_ir5	ARCH33_noPCR	no	27.3113	13	1.5724	0.7348	0.613	131014	97888	76878	71058	0.0206198
Arch_if1-Arch_ir6	ARCH33_noPCR	no	29.7189	12	1.5388	0.7246	0.6193	179228	132791	105770	97853	0.0262184
Arch_if1-Arch_ir7	ARCH33_noPCR	no	27.206	12	1.5627	0.7351	0.6289	155520	115997	91621	84087	0.0271362
Arch_if1-Arch_ir8	ARCH33_noPCR	no	30.225	12	1.5448	0.7275	0.6217	134587	99617	79468	73705	0.0240463
Arch_if1-Arch_ir9	ARCH33_noPCR	no	29.9003	12	1.5287	0.7241	0.6152	179879	134073	112455	105942	0.0212011
Arch_if2-Arch_ir1	ARCH33_noPCR	no	32.2026	14	1.5111	0.7144	0.5726	233838	176893	150529	141084	0.0308379
Arch_if2-Arch_ir10	ARCH33_noPCR	no	25.5971	16	1.4885	0.7055	0.5369	221837	162243	127025	117368	0.0549454
Arch_if2-Arch_ir11	ARCH33_noPCR	no	31.4098	16	1.4867	0.7088	0.5362	204018	153660	123589	114606	0.0470829
Arch_if2-Arch_ir12	ARCH33_noPCR	no	31.6382	13	1.4814	0.7094	0.5776	171119	128203	107061	100495	0.0390369
Arch_if2-Arch_ir2	ARCH33_noPCR	no	27.247	12	1.5295	0.7212	0.6155	164874	124884	100875	94013	0.0258513
Arch_if2-Arch_ir3	ARCH33_noPCR	no	29.8944	16	1.4973	0.7117	0.5401	291241	211485	166980	154286	0.031664
Arch_if2-Arch_ir4	ARCH33_noPCR	no	31.0383	14	1.5361	0.7224	0.5821	205398	154507	123303	114311	0.0290024
Arch_if2-Arch_ir5	ARCH33_noPCR	no	30.0232	13	1.5197	0.7175	0.5925	183115	136622	107567	99135	0.0378438
Arch_if2-Arch_ir6	ARCH33_noPCR	no	30.3596	13	1.5145	0.7156	0.5905	185363	136371	107587	99728	0.0385474
Arch_if2-Arch_ir7	ARCH33_noPCR	no	29.2977	17	1.5306	0.7182	0.5402	191438	144272	114873	105662	0.0393123
Arch_if2-Arch_ir8	ARCH33_noPCR	no	31.2635	13	1.5199	0.716	0.5926	131223	97101	76100	70480	0.0396182
Arch_if2-Arch_ir9	ARCH33_noPCR	no	30.576	13	1.4883	0.708	0.5802	235559	173918	143353	134142	0.047756
Arch_if3-Arch_ir1	ARCH33_noPCR	no	32.9368	11	1.6454	0.7556	0.6862	170279	129059	116580	109717	0.13926
Arch_if3-Arch_ir10	ARCH33_noPCR	no	28.9905	13	1.6619	0.7599	0.6479	151127	109888	91690	84955	0.155597
Arch_if3-Arch_ir11	ARCH33_noPCR	no	30.1051	14	1.6451	0.7507	0.6233	188018	141621	123099	114575	0.161134
Arch_if3-Arch_ir12	ARCH33_noPCR	no	32.6682	12	1.6569	0.7577	0.6668	141589	106084	93735	88254	0.156576
Arch_if3-Arch_ir2	ARCH33_noPCR	no	30.2279	13	1.6432	0.7515	0.6406	165131	125360	109819	103082	0.163704
Arch_if3-Arch_ir3	ARCH33_noPCR	no	28.7886	16	1.6739	0.7657	0.6037	192937	140140	117909	109264	0.139933
Arch_if3-Arch_ir4	ARCH33_noPCR	no	30.1957	13	1.6796	0.7683	0.6548	171785	126197	106200	98385	0.141371
Arch_if3-Arch_ir5	ARCH33_noPCR	no	29.2187	14	1.659	0.7589	0.6286	143282	107152	89757	82724	0.142901
Arch_if3-Arch_ir6	ARCH33_noPCR	no	29.6546	14	1.6555	0.756	0.6273	151514	111963	95154	88336	0.148255
Arch_if3-Arch_ir7	ARCH33_noPCR	no	29.2655	14	1.6794	0.7646	0.6364	142165	105399	90997	84394	0.158259
Arch_if3-Arch_ir8	ARCH33_noPCR	no	30.9212	14	1.6701	0.7617	0.6328	135091	100480	85391	79125	0.148041
Arch_if3-Arch_ir9	ARCH33_noPCR	no	31.7462	13	1.6796	0.7652	0.6548	176566	131281	117581	110563	0.14749
Arch_if4-Arch_ir1	ARCH33_noPCR	no	32.46	13	1.5366	0.726	0.5991	198479	149964	126059	118055	0.0182641
Arch_if4-Arch_ir10	ARCH33_noPCR	no	29.1397	14	1.5436	0.7273	0.5849	184439	133951	102635	94387	0.0247805
Arch_if4-Arch_ir11	ARCH33_noPCR	no	30.658	14	1.5652	0.7354	0.5931	190675	144605	117885	109546	0.0175605
Arch_if4-Arch_ir12	ARCH33_noPCR	no	32.9912	13	1.5193	0.7204	0.5923	142454	106649	86746	80651	0.0229449
Arch_if4-Arch_ir2	ARCH33_noPCR	no	29.833	13	1.5618	0.7338	0.6089	152703	116246	94103	87758	0.0301955
Arch_if4-Arch_ir3	ARCH33_noPCR	no	31.6731	14	1.5668	0.7334	0.5937	213710	154588	120376	111227	0.0195796
Arch_if4-Arch_ir4	ARCH33_noPCR	no	29.912	14	1.5817	0.7385	0.5993	210104	156951	121705	111737	0.0311745
Arch_if4-Arch_ir5	ARCH33_noPCR	no	30.3771	13	1.5789	0.7397	0.6156	137335	101773	79233	72735	0.0294918
Arch_if4-Arch_ir6	ARCH33_noPCR	no	30.7516	14	1.5443	0.7275	0.5852	181593	134060	105231	97401	0.025943
Arch_if4-Arch_ir7	ARCH33_noPCR	no	30.0875	13	1.5616	0.7338	0.6088	144127	107874	84816	78059	0.0219047
Arch_if4-Arch_ir8	ARCH33_noPCR	no	28.7184	16	1.559	0.7298	0.5623	161066	118949	93075	85635	0.0125432
Arch_if4-Arch_ir9	ARCH33_noPCR	no	29.9734	15	1.5288	0.7231	0.5645	209939	155850	126234	118170	0.0151742
Arch_if5-Arch_ir1	ARCH33_noPCR	no	33.8729	12	1.5435	0.7314	0.6212	190066	141614	123862	116085	0.0256065
Arch_if5-Arch_ir10	ARCH33_noPCR	no	32.89	13	1.5412	0.7299	0.6009	208810	148908	120145	110763	0.0365589
Arch_if5-Arch_ir11	ARCH33_noPCR	no	32.419	13	1.565	0.736	0.6102	187969	138924	116789	108520	0.0338055
Arch_if5-Arch_ir12	ARCH33_noPCR	no	34.2074	12	1.545	0.7297	0.6218	145879	107420	91826	85889	0.0231896
Arch_if5-Arch_ir2	ARCH33_noPCR	no	28.9817	12	1.5557	0.7353	0.626	197264	147288	123207	115004	0.0338361
Arch_if5-Arch_ir3	ARCH33_noPCR	no	31.9715	12	1.5633	0.7377	0.6291	223465	158166	129004	119195	0.0282375
Arch_if5-Arch_ir4	ARCH33_noPCR	no	32.2786	16	1.5891	0.7438	0.5731	194137	142120	115731	106755	0.0406584
Arch_if5-Arch_ir5	ARCH33_noPCR	no	31.3805	12	1.5843	0.7445	0.6376	132502	95851	76535	70555	0.0405972
Arch_if5-Arch_ir6	ARCH33_noPCR	no	31.6818	12	1.5751	0.7368	0.6339	172573	123944	99232	91679	0.0265243
Arch_if5-Arch_ir7	ARCH33_noPCR	no	33.0831	13	1.5784	0.7421	0.6154	161135	118377	96434	88563	0.0357329
Arch_if5-Arch_ir8	ARCH33_noPCR	no	32.1089	13	1.5643	0.7353	0.6099	152395	110079	89275	82384	0.0297366
Arch_if5-Arch_ir9	ARCH33_noPCR	no	34.0748	13	1.5603	0.7344	0.6083	202841	148113	125658	117212	0.0276563
Arch_if6-Arch_ir1	ARCH33_noPCR	no	34.3439	12	1.5502	0.7334	0.6238	188190	141201	119466	111985	0.0266161
Arch_if6-Arch_ir10	ARCH33_noPCR	no	29.2596	14	1.5624	0.7338	0.592	187124	135647	105215	97154	0.0243216
Arch_if6-Arch_ir11	ARCH33_noPCR	no	31.7608	13	1.5762	0.7382	0.6145	187486	140284	112839	105022	0.032184
Arch_if6-Arch_ir12	ARCH33_noPCR	no	29.8169	11	1.539	0.73	0.6418	137349	101852	83608	78283	0.0124514
Arch_if6-Arch_ir2	ARCH33_noPCR	no	30.3625	12	1.5842	0.743	0.6375	167580	125453	99917	92985	0.0417597
Arch_if6-Arch_ir3	ARCH33_noPCR	no	31.4946	13	1.5792	0.7407	0.6157	193678	139918	110554	102335	0.0384862
Arch_if6-Arch_ir4	ARCH33_noPCR	no	31.5326	14	1.5997	0.7476	0.6062	179321	133221	103199	95431	0.0502034
Arch_if6-Arch_ir5	ARCH33_noPCR	no	31.0821	13	1.6005	0.7483	0.624	109692	81532	64669	59770	0.0480925
Arch_if6-Arch_ir6	ARCH33_noPCR	no	33.4663	12	1.553	0.7313	0.625	149072	108862	84665	78247	0.0126962
Arch_if6-Arch_ir7	ARCH33_noPCR	no	31.0587	12	1.5779	0.7411	0.635	135658	101069	78745	72732	0.0344785
Arch_if6-Arch_ir8	ARCH33_noPCR	no	32.3459	12	1.5717	0.739	0.6325	134211	97183	76353	70835	0.0294307
Arch_if6-Arch_ir9	ARCH33_noPCR	no	32.4044	12	1.5745	0.7409	0.6336	177573	131086	109005	102526	0.0307156
Arch_if7-Arch_ir1	ARCH33_noPCR	no	34.4756	13	1.5548	0.7331	0.6062	182316	140208	119720	112463	0.0261572
Arch_if7-Arch_ir10	ARCH33_noPCR	no	19.0091	17	1.5755	0.7353	0.5561	219955	164325	131646	121918	0.0359776
Arch_if7-Arch_ir11	ARCH33_noPCR	no	30.187	16	1.5805	0.7371	0.57	213497	165122	136983	126929	0.041209
Arch_if7-Arch_ir12	ARCH33_noPCR	no	32.2085	14	1.5527	0.7299	0.5884	178823	136453	115187	107842	0.0341726
Arch_if7-Arch_ir2	ARCH33_noPCR	no	27.4927	11	1.5868	0.7465	0.6617	150171	115592	93833	87404	0.0502952
Arch_if7-Arch_ir3	ARCH33_noPCR	no	30.6784	15	1.5831	0.7417	0.5846	225258	166541	132575	122481	0.0401383
Arch_if7-Arch_ir4	ARCH33_noPCR	no	30.9125	14	1.5921	0.7445	0.6033	175614	133678	106388	98343	0.0475418
Arch_if7-Arch_ir5	ARCH33_noPCR	no	32.0095	14	1.6088	0.7487	0.6096	156018	118241	93160	85742	0.0453391
Arch_if7-Arch_ir6	ARCH33_noPCR	no	32.1821	16	1.5677	0.7336	0.5654	194509	145961	115420	106773	0.0342644
Arch_if7-Arch_ir7	ARCH33_noPCR	no	32.6735	14	1.6042	0.7488	0.6079	153566	116907	95079	87902	0.044819
Arch_if7-Arch_ir8	ARCH33_noPCR	no	31.7316	14	1.5883	0.7407	0.6018	170057	128143	102630	95169	0.0432894
Arch_if7-Arch_ir9	ARCH33_noPCR	no	32.1236	14	1.5436	0.7303	0.5849	198024	150331	126092	118446	0.0266467
Arch_if8-Arch_ir1	ARCH33_noPCR	no	31.4186	14	1.58	0.7326	0.5987	266109	204466	184080	172446	0.124606
Arch_if8-Arch_ir10	ARCH33_noPCR	no	62.3135	13	1.6085	0.7454	0.6271	292954	220669	199074	182444	0.0977147
Arch_if8-Arch_ir11	ARCH33_noPCR	no	29.2509	13	1.5805	0.7329	0.6162	243976	187222	165024	154105	0.140515
Arch_if8-Arch_ir12	ARCH33_noPCR	no	34.0124	16	1.618	0.7377	0.5836	187866	143923	127744	119137	0.136293
Arch_if8-Arch_ir2	ARCH33_noPCR	no	24.9769	15	1.6082	0.733	0.5939	213192	163749	143176	134793	0.152232
Arch_if8-Arch_ir3	ARCH33_noPCR	no	28.7067	15	1.6054	0.7317	0.5928	285648	210673	181266	169234	0.15113
Arch_if8-Arch_ir4	ARCH33_noPCR	no	30.6931	16	1.6264	0.7456	0.5866	242969	184399	156362	145247	0.129899
Arch_if8-Arch_ir5	ARCH33_noPCR	no	28.224	17	1.6292	0.7473	0.575	189307	142328	118550	109470	0.119466
Arch_if8-Arch_ir6	ARCH33_noPCR	no	27.5834	15	1.6191	0.7413	0.5979	204519	153074	128724	119570	0.134488
Arch_if8-Arch_ir7	ARCH33_noPCR	no	28.499	16	1.6413	0.7514	0.592	187592	141983	118611	110001	0.125799
Arch_if8-Arch_ir8	ARCH33_noPCR	no	29.7248	12	1.6069	0.7425	0.6467	194802	147084	125436	117009	0.128889
Arch_if8-Arch_ir9	ARCH33_noPCR	no	29.9763	14	1.594	0.7369	0.604	245196	185695	164129	154378	0.123076
Arch_if9-Arch_ir1	ARCH33_noPCR	no	29.7193	12	1.6239	0.7578	0.6535	276958	192903	176199	168947	0.069263
Arch_if9-Arch_ir10	ARCH33_noPCR	no	29.4183	19	1.6479	0.758	0.5597	289739	203837	167073	158468	0.0694772
Arch_if9-Arch_ir11	ARCH33_noPCR	no	27.4717	14	1.6508	0.7602	0.6255	278199	200128	168304	160351	0.0737908
Arch_if9-Arch_ir12	ARCH33_noPCR	no	29.6889	15	1.6192	0.751	0.5979	249731	178309	156950	150404	0.0698137
Arch_if9-Arch_ir2	ARCH33_noPCR	no	29.214	14	1.6356	0.7565	0.6198	209577	150574	130715	125700	0.0786551
Arch_if9-Arch_ir3	ARCH33_noPCR	no	27.8196	16	1.6399	0.7563	0.5915	276829	193630	161711	154333	0.0712516
Arch_if9-Arch_ir4	ARCH33_noPCR	no	25.155	16	1.6638	0.7636	0.6001	209193	151474	125539	119879	0.0819286
Arch_if9-Arch_ir5	ARCH33_noPCR	no	29.3686	13	1.6666	0.7662	0.6497	139451	100945	82088	78089	0.0855692
Arch_if9-Arch_ir6	ARCH33_noPCR	no	30.5228	17	1.6524	0.7614	0.5832	204071	144943	119251	113869	0.075657
Arch_if9-Arch_ir7	ARCH33_noPCR	no	29.3962	16	1.6789	0.7691	0.6055	192989	139837	113666	108171	0.0930339
Arch_if9-Arch_ir8	ARCH33_noPCR	no	30.6057	15	1.6417	0.7578	0.6062	222772	159901	130375	123821	0.0685288
Arch_if9-Arch_ir9	ARCH33_noPCR	no	30.1556	15	1.652	0.7592	0.61	255896	181030	155764	149321	0.0692324
Arch_if10-Arch_ir1	ARCH33_PCR	yes	29.7883	11	1.5748	0.738	0.6567	217944	146336	129037	123764	0.025244
Arch_if10-Arch_ir10	ARCH33_PCR	yes	27.607	17	1.5977	0.7411	0.5639	237595	156167	122753	116352	0.0433636
Arch_if10-Arch_ir11	ARCH33_PCR	yes	30.2163	16	1.6168	0.7462	0.5832	255215	171589	142284	135209	0.0359587
Arch_if10-Arch_ir12	ARCH33_PCR	yes	29.8795	13	1.576	0.7395	0.6144	269240	177318	152273	145721	0.0310221
Arch_if10-Arch_ir2	ARCH33_PCR	yes	28.7197	12	1.5703	0.735	0.6319	159973	107326	90470	86692	0.0694491
Arch_if10-Arch_ir3	ARCH33_PCR	yes	27.6263	14	1.6054	0.7451	0.6083	207102	129197	103447	98325	0.0526198
Arch_if10-Arch_ir4	ARCH33_PCR	yes	27.063	14	1.6194	0.7487	0.6136	209468	142338	113406	107884	0.04241
Arch_if10-Arch_ir5	ARCH33_PCR	yes	25.5084	12	1.5784	0.7366	0.6352	153943	102973	80256	76141	0.0452149
Arch_if10-Arch_ir6	ARCH33_PCR	yes	28.9931	14	1.5998	0.7403	0.6062	177697	117497	92835	88399	0.0246269
Arch_if10-Arch_ir7	ARCH33_PCR	yes	27.4689	18	1.6219	0.7482	0.5611	210926	142013	111602	105163	0.04471
Arch_if10-Arch_ir8	ARCH33_PCR	yes	28.5541	12	1.588	0.7392	0.639	178558	120214	95699	90948	0.0245148
Arch_if10-Arch_ir9	ARCH33_PCR	yes	30.8459	14	1.6081	0.7456	0.6093	189499	126174	107529	103421	0.0231684
Arch_if11-Arch_ir1	ARCH33_PCR	yes	27.4247	11	1.5888	0.7464	0.6626	245005	168764	148172	141892	0.0503759
Arch_if11-Arch_ir10	ARCH33_PCR	yes	26.8034	12	1.6091	0.7515	0.6475	204584	138448	109461	103868	0.0609783
Arch_if11-Arch_ir11	ARCH33_PCR	yes	29.2333	13	1.6232	0.7587	0.6328	150849	104224	87702	83750	0.0755077
Arch_if11-Arch_ir12	ARCH33_PCR	yes	30.4704	11	1.6013	0.7531	0.6678	170206	114539	98983	95008	0.0477393
Arch_if11-Arch_ir2	ARCH33_PCR	yes	27.6594	13	1.6161	0.758	0.6301	206767	142162	121873	116937	0.0691125
Arch_if11-Arch_ir3	ARCH33_PCR	yes	25.9171	13	1.6212	0.7563	0.6321	194233	124878	102742	98516	0.0626613
Arch_if11-Arch_ir4	ARCH33_PCR	yes	28.8633	14	1.6301	0.7564	0.6177	182697	126266	103032	98328	0.079154
Arch_if11-Arch_ir5	ARCH33_PCR	yes	30.0258	11	1.5912	0.7456	0.6636	120748	82966	66377	63227	0.0522271
Arch_if11-Arch_ir6	ARCH33_PCR	yes	29.7193	14	1.5939	0.7427	0.604	193734	131483	105277	100120	0.0370246
Arch_if11-Arch_ir7	ARCH33_PCR	yes	29.3438	16	1.6359	0.7571	0.59	167404	115682	90802	86187	0.0744418
Arch_if11-Arch_ir8	ARCH33_PCR	yes	32.1906	14	1.617	0.7527	0.6127	177754	121225	97513	92461	0.0529564
Arch_if11-Arch_ir9	ARCH33_PCR	yes	29.3438	13	1.617	0.7566	0.6304	197893	134552	116421	111829	0.0594637
Arch_if12-Arch_ir1	ARCH33_PCR	yes	32.6159	11	1.613	0.7601	0.6727	133178	93074	82094	78836	0.0748906
Arch_if12-Arch_ir10	ARCH33_PCR	yes	26.3285	13	1.625	0.758	0.6336	168177	117581	93505	88230	0.0916078
Arch_if12-Arch_ir11	ARCH33_PCR	yes	25.9005	13	1.6156	0.7616	0.6299	185709	131209	110801	105383	0.0855492
Arch_if12-Arch_ir12	ARCH33_PCR	yes	28.5872	12	1.6099	0.7616	0.6479	163784	112750	97722	93371	0.0895321
Arch_if12-Arch_ir2	ARCH33_PCR	yes	32.0664	11	1.6522	0.7736	0.689	169168	117709	101852	97860	0.12723
Arch_if12-Arch_ir3	ARCH33_PCR	yes	29.4929	12	1.6478	0.7692	0.6631	176831	115595	96591	92555	0.111747
Arch_if12-Arch_ir4	ARCH33_PCR	yes	28.7943	12	1.636	0.7655	0.6584	177382	125804	102462	98012	0.121227
Arch_if12-Arch_ir5	ARCH33_PCR	yes	29.4018	14	1.6173	0.7557	0.6128	166846	118102	94390	89689	0.0811175
Arch_if12-Arch_ir6	ARCH33_PCR	yes	28.4657	13	1.6435	0.7644	0.6408	177365	125467	102110	96973	0.0992371
Arch_if12-Arch_ir7	ARCH33_PCR	yes	29.3355	13	1.6708	0.7753	0.6514	161027	115677	96443	91350	0.112083
Arch_if12-Arch_ir8	ARCH33_PCR	yes	29.8159	13	1.6481	0.7678	0.6425	142255	100663	83552	79753	0.0960395
Arch_if12-Arch_ir9	ARCH33_PCR	yes	30.6416	12	1.64	0.7687	0.66	159761	110049	94636	91072	0.10092
Arch_if13-Arch_ir1	ARCH33_PCR	yes	27.5738	13	1.6224	0.7478	0.6325	238062	159561	134844	128473	0.0872321
Arch_if13-Arch_ir10	ARCH33_PCR	yes	11.4095	17	1.617	0.7402	0.5707	133030	88025	68588	62438	0.10451
Arch_if13-Arch_ir11	ARCH33_PCR	yes	11.0284	14	1.6052	0.7408	0.6082	131749	89906	69885	63610	0.114664
Arch_if13-Arch_ir12	ARCH33_PCR	yes	13.6599	15	1.5966	0.7374	0.5896	146668	96294	78395	71540	0.100808
Arch_if13-Arch_ir2	ARCH33_PCR	yes	27.7533	13	1.6543	0.7613	0.645	155666	104503	86182	81854	0.0880175
Arch_if13-Arch_ir3	ARCH33_PCR	yes	26.5715	17	1.682	0.768	0.5937	213979	132962	107648	101850	0.0843711
Arch_if13-Arch_ir4	ARCH33_PCR	yes	29.7414	17	1.66	0.7603	0.5859	202033	136083	108862	102901	0.0881858
Arch_if13-Arch_ir5	ARCH33_PCR	yes	30.7907	13	1.6312	0.7539	0.636	138900	93216	73651	69732	0.063054
Arch_if13-Arch_ir6	ARCH33_PCR	yes	29.8298	14	1.6166	0.7454	0.6126	188830	125036	96926	91442	0.0690564
Arch_if13-Arch_ir7	ARCH33_PCR	yes	29.6889	16	1.6853	0.7658	0.6078	183980	123921	98309	92286	0.0863346
Arch_if13-Arch_ir8	ARCH33_PCR	yes	30.0313	13	1.6568	0.7622	0.646	155163	103342	82983	78375	0.0705711
Arch_if13-Arch_ir9	ARCH33_PCR	yes	15.347	15	1.6373	0.7512	0.6046	146575	96588	78925	73652	0.0770784
Arch_if1-Arch_ir1	ARCH33_PCR	yes	30.579	11	1.5442	0.7336	0.644	85163	66844	58062	55086	0
Arch_if1-Arch_ir10	ARCH33_PCR	yes	28.0076	11	1.5882	0.7406	0.6623	93039	70820	56421	52269	0.0402782
Arch_if1-Arch_ir11	ARCH33_PCR	yes	29.6136	11	1.5733	0.7382	0.6561	82815	64900	53606	50172	0.0346685
Arch_if1-Arch_ir12	ARCH33_PCR	yes	25.9676	13	1.5477	0.7317	0.6034	76647	59761	51174	48085	0.05161
Arch_if1-Arch_ir2	ARCH33_PCR	yes	28.2855	11	1.5806	0.7447	0.6592	73002	56971	47778	45096	0.0314148
Arch_if1-Arch_ir3	ARCH33_PCR	yes	29.087	12	1.5938	0.7456	0.6414	70220	53428	42459	39473	0.022383
Arch_if1-Arch_ir4	ARCH33_PCR	yes	28.9671	12	1.6114	0.7498	0.6485	78042	60869	48761	45230	0.030405
Arch_if1-Arch_ir5	ARCH33_PCR	yes	27.3113	12	1.5934	0.7449	0.6412	62843	48238	37743	35000	0.0263099
Arch_if1-Arch_ir6	ARCH33_PCR	yes	29.7189	11	1.5361	0.7287	0.6406	77693	59707	47243	44017	0.0258611
Arch_if1-Arch_ir7	ARCH33_PCR	yes	27.206	12	1.6152	0.7502	0.65	70551	54758	43948	40592	0.0293953
Arch_if1-Arch_ir8	ARCH33_PCR	yes	30.225	12	1.5959	0.744	0.6422	60293	46924	38064	35371	0.032705
Arch_if1-Arch_ir9	ARCH33_PCR	yes	29.9003	11	1.555	0.734	0.6485	78467	60226	50242	47333	0.0171098
Arch_if2-Arch_ir1	ARCH33_PCR	yes	32.2026	12	1.5289	0.7228	0.6153	98380	77073	66015	62186	0.0309099
Arch_if2-Arch_ir10	ARCH33_PCR	yes	25.5971	12	1.5172	0.7183	0.6106	87808	67129	53784	49858	0.0505441
Arch_if2-Arch_ir11	ARCH33_PCR	yes	31.4098	11	1.5422	0.7259	0.6431	81205	63696	52115	48594	0.048188
Arch_if2-Arch_ir12	ARCH33_PCR	yes	31.6382	11	1.518	0.7203	0.633	72056	56346	47439	44701	0.0460002
Arch_if2-Arch_ir2	ARCH33_PCR	yes	27.247	11	1.5653	0.7363	0.6528	73408	57480	46765	43700	0.0333782
Arch_if2-Arch_ir3	ARCH33_PCR	yes	29.8944	12	1.5462	0.7276	0.6222	110627	84122	67554	62491	0.0317514
Arch_if2-Arch_ir4	ARCH33_PCR	yes	31.0383	12	1.5663	0.7343	0.6303	87786	68826	55473	51667	0.0331538
Arch_if2-Arch_ir5	ARCH33_PCR	yes	30.0232	12	1.5471	0.7287	0.6226	84108	64866	51823	47931	0.0380343
Arch_if2-Arch_ir6	ARCH33_PCR	yes	30.3596	12	1.5455	0.7253	0.6219	77149	59040	47507	44067	0.0419051
Arch_if2-Arch_ir7	ARCH33_PCR	yes	29.2977	12	1.5498	0.7268	0.6237	82880	64231	51395	47745	0.0429709
Arch_if2-Arch_ir8	ARCH33_PCR	yes	31.2635	11	1.5351	0.7271	0.6402	56802	44304	35208	32636	0.0477954
Arch_if2-Arch_ir9	ARCH33_PCR	yes	30.576	11	1.5026	0.7182	0.6266	98057	75237	62060	58269	0.04241
Arch_if3-Arch_ir1	ARCH33_PCR	yes	32.9368	11	1.6754	0.7729	0.6987	79799	62451	56490	53623	0.128913
Arch_if3-Arch_ir10	ARCH33_PCR	yes	28.9905	11	1.6981	0.7768	0.7082	66795	50552	43033	39773	0.161674
Arch_if3-Arch_ir11	ARCH33_PCR	yes	30.1051	12	1.676	0.7676	0.6745	80950	62660	54054	50669	0.165545
Arch_if3-Arch_ir12	ARCH33_PCR	yes	32.6682	11	1.6479	0.7655	0.6872	66583	51311	45274	42604	0.162572
Arch_if3-Arch_ir2	ARCH33_PCR	yes	30.2279	12	1.659	0.7663	0.6676	79188	61631	53674	50677	0.160552
Arch_if3-Arch_ir3	ARCH33_PCR	yes	28.7886	12	1.7078	0.7845	0.6873	79823	60221	51162	47644	0.14563
Arch_if3-Arch_ir4	ARCH33_PCR	yes	30.1957	12	1.7084	0.7831	0.6875	79520	60546	51852	48111	0.146023
Arch_if3-Arch_ir5	ARCH33_PCR	yes	29.2187	11	1.6815	0.7742	0.7012	70426	54535	47192	43981	0.127342
Arch_if3-Arch_ir6	ARCH33_PCR	yes	29.6546	11	1.6986	0.7744	0.7084	69416	53333	45278	42214	0.141142
Arch_if3-Arch_ir7	ARCH33_PCR	yes	29.2655	11	1.6691	0.7726	0.6961	67517	51669	44219	41342	0.150623
Arch_if3-Arch_ir8	ARCH33_PCR	yes	30.9212	11	1.698	0.7786	0.7081	64795	49976	44583	41535	0.107596
Arch_if3-Arch_ir9	ARCH33_PCR	yes	31.7462	12	1.7086	0.7799	0.6876	80301	61613	54457	51733	0.148659
Arch_if4-Arch_ir1	ARCH33_PCR	yes	32.46	12	1.5667	0.7332	0.6305	87006	67802	56385	53330	0.0186806
Arch_if4-Arch_ir10	ARCH33_PCR	yes	29.1397	12	1.5843	0.7391	0.6376	76205	57838	45027	41569	0.0227196
Arch_if4-Arch_ir11	ARCH33_PCR	yes	30.658	11	1.5652	0.7354	0.6527	79431	62631	50743	47245	0.0299001
Arch_if4-Arch_ir12	ARCH33_PCR	yes	32.9912	11	1.5376	0.726	0.6412	62803	48504	39104	36611	0.0265904
Arch_if4-Arch_ir2	ARCH33_PCR	yes	29.833	12	1.5677	0.7355	0.6309	71241	55699	44186	41263	0.0358465
Arch_if4-Arch_ir3	ARCH33_PCR	yes	31.6731	12	1.5679	0.7355	0.631	85456	64453	49446	45789	0.0256928
Arch_if4-Arch_ir4	ARCH33_PCR	yes	29.912	11	1.5955	0.744	0.6654	93384	72528	55760	51238	0.0322002
Arch_if4-Arch_ir5	ARCH33_PCR	yes	30.3771	12	1.5831	0.7384	0.6371	65768	50540	39156	35922	0.029844
Arch_if4-Arch_ir6	ARCH33_PCR	yes	30.7516	11	1.5528	0.733	0.6476	78693	60349	47113	43871	0.0201952
Arch_if4-Arch_ir7	ARCH33_PCR	yes	30.0875	13	1.5898	0.7414	0.6198	64500	49796	39172	36256	0.0291148
Arch_if4-Arch_ir8	ARCH33_PCR	yes	28.7184	11	1.5685	0.7378	0.6541	72950	56403	43786	40491	0.020644
Arch_if4-Arch_ir9	ARCH33_PCR	yes	29.9734	12	1.5562	0.7329	0.6263	91426	70296	56995	53386	0.0136879
Arch_if5-Arch_ir1	ARCH33_PCR	yes	33.8729	12	1.5487	0.7287	0.6232	86000	66408	59464	56213	0.0571076
Arch_if5-Arch_ir10	ARCH33_PCR	yes	32.89	11	1.562	0.7401	0.6514	89010	66303	53870	49718	0.0283294
Arch_if5-Arch_ir11	ARCH33_PCR	yes	32.419	12	1.6048	0.7486	0.6458	80321	61514	51619	48026	0.0392124
Arch_if5-Arch_ir12	ARCH33_PCR	yes	34.2074	11	1.5757	0.7424	0.6571	65741	50163	42762	40083	0.027544
Arch_if5-Arch_ir2	ARCH33_PCR	yes	28.9817	12	1.5869	0.7471	0.6386	94391	72736	60278	56532	0.0348368
Arch_if5-Arch_ir3	ARCH33_PCR	yes	31.9715	11	1.5797	0.7485	0.6588	91466	68062	54518	50682	0.0412319
Arch_if5-Arch_ir4	ARCH33_PCR	yes	32.2786	11	1.6019	0.7503	0.6681	88134	67155	54531	50607	0.0445978
Arch_if5-Arch_ir5	ARCH33_PCR	yes	31.3805	11	1.6114	0.7542	0.672	64520	48173	38189	35351	0.046449
Arch_if5-Arch_ir6	ARCH33_PCR	yes	31.6818	12	1.6228	0.7529	0.6531	76515	57529	46338	42768	0.0415685
Arch_if5-Arch_ir7	ARCH33_PCR	yes	33.0831	11	1.6235	0.755	0.6771	74998	56880	46381	42832	0.0491417
Arch_if5-Arch_ir8	ARCH33_PCR	yes	32.1089	11	1.604	0.7484	0.6689	70276	53307	43816	40490	0.034388
Arch_if5-Arch_ir9	ARCH33_PCR	yes	34.0748	11	1.5992	0.7488	0.6669	90254	68277	57849	54237	0.0351733
Arch_if6-Arch_ir1	ARCH33_PCR	yes	34.3439	12	1.5904	0.7435	0.64	87621	67941	56892	53658	0.0331538
Arch_if6-Arch_ir10	ARCH33_PCR	yes	29.2596	11	1.5908	0.7454	0.6634	82265	62333	48153	44756	0.0323124
Arch_if6-Arch_ir11	ARCH33_PCR	yes	31.7608	11	1.609	0.7507	0.671	83057	64531	52118	48498	0.0334343
Arch_if6-Arch_ir12	ARCH33_PCR	yes	29.8169	11	1.5629	0.7403	0.6518	64163	49109	39902	37561	0.0144171
Arch_if6-Arch_ir2	ARCH33_PCR	yes	30.3625	12	1.6206	0.7558	0.6522	81760	63109	50416	47172	0.0522271
Arch_if6-Arch_ir3	ARCH33_PCR	yes	31.4946	12	1.6042	0.7525	0.6456	82389	62336	48858	45668	0.0476832
Arch_if6-Arch_ir4	ARCH33_PCR	yes	31.5326	13	1.6253	0.7571	0.6337	84130	64776	50796	47085	0.0575564
Arch_if6-Arch_ir5	ARCH33_PCR	yes	31.0821	11	1.6192	0.7539	0.6752	55345	42634	33446	30997	0.044149
Arch_if6-Arch_ir6	ARCH33_PCR	yes	33.4663	11	1.5981	0.7433	0.6664	68477	52259	40601	37849	0.0221025
Arch_if6-Arch_ir7	ARCH33_PCR	yes	31.0587	11	1.6144	0.7538	0.6733	64689	49829	39045	36425	0.0419051
Arch_if6-Arch_ir8	ARCH33_PCR	yes	32.3459	12	1.6277	0.7552	0.6551	63978	48896	39004	36342	0.0411758
Arch_if6-Arch_ir9	ARCH33_PCR	yes	32.4044	12	1.5815	0.7421	0.6365	82595	63050	51528	48434	0.0209245
Arch_if7-Arch_ir1	ARCH33_PCR	yes	34.4756	11	1.574	0.7431	0.6564	84346	67327	57269	54148	0.0249635
Arch_if7-Arch_ir10	ARCH33_PCR	yes	19.0091	11	1.6133	0.7528	0.6728	95748	74448	60280	56200	0.0373051
Arch_if7-Arch_ir11	ARCH33_PCR	yes	30.187	12	1.6118	0.7519	0.6486	92011	73382	61108	57116	0.038988
Arch_if7-Arch_ir12	ARCH33_PCR	yes	32.2085	11	1.5933	0.7468	0.6645	81599	64451	54650	51367	0.0336587
Arch_if7-Arch_ir2	ARCH33_PCR	yes	27.4927	12	1.6151	0.7537	0.65	72827	57675	46982	43955	0.0448222
Arch_if7-Arch_ir3	ARCH33_PCR	yes	30.6784	12	1.6342	0.7579	0.6577	94720	73278	58554	54294	0.0547515
Arch_if7-Arch_ir4	ARCH33_PCR	yes	30.9125	12	1.6223	0.7563	0.6529	81009	64105	51719	47977	0.0508246
Arch_if7-Arch_ir5	ARCH33_PCR	yes	32.0095	12	1.6361	0.7594	0.6584	77768	60764	48328	44603	0.0526759
Arch_if7-Arch_ir6	ARCH33_PCR	yes	32.1821	12	1.6132	0.7491	0.6492	87512	68318	54931	51057	0.0302928
Arch_if7-Arch_ir7	ARCH33_PCR	yes	32.6735	11	1.6194	0.7552	0.6753	71978	56520	45738	42498	0.0500954
Arch_if7-Arch_ir8	ARCH33_PCR	yes	31.7316	12	1.6175	0.7524	0.6509	79552	62690	51202	47353	0.0398295
Arch_if7-Arch_ir9	ARCH33_PCR	yes	32.1236	11	1.5867	0.746	0.6617	90153	70743	59081	55612	0.0295075
Arch_if8-Arch_ir1	ARCH33_PCR	yes	31.4186	12	1.624	0.7527	0.6536	112227	88734	81553	77020	0.0929541
Arch_if8-Arch_ir10	ARCH33_PCR	yes	62.3135	11	1.6231	0.7558	0.6769	118821	91758	82874	76783	0.0857175
Arch_if8-Arch_ir11	ARCH33_PCR	yes	29.2509	12	1.6449	0.7531	0.662	99601	78805	70148	66241	0.150454
Arch_if8-Arch_ir12	ARCH33_PCR	yes	34.0124	11	1.6073	0.7468	0.6703	79631	62524	54968	51911	0.139347
Arch_if8-Arch_ir2	ARCH33_PCR	yes	24.9769	12	1.6352	0.7513	0.658	95017	75004	65854	62391	0.152811
Arch_if8-Arch_ir3	ARCH33_PCR	yes	28.7067	13	1.6473	0.7524	0.6422	109536	84091	73401	68940	0.153932
Arch_if8-Arch_ir4	ARCH33_PCR	yes	30.6931	11	1.6282	0.7564	0.679	105044	82375	70629	65892	0.129866
Arch_if8-Arch_ir5	ARCH33_PCR	yes	28.224	11	1.6489	0.7554	0.6877	86818	67285	55399	51633	0.133176
Arch_if8-Arch_ir6	ARCH33_PCR	yes	27.5834	12	1.6479	0.7551	0.6632	84996	65690	55381	51761	0.130315
Arch_if8-Arch_ir7	ARCH33_PCR	yes	28.499	11	1.6386	0.763	0.6834	82344	64104	54243	50634	0.125547
Arch_if8-Arch_ir8	ARCH33_PCR	yes	29.7248	12	1.6248	0.7528	0.6539	84436	66072	56464	53038	0.143723
Arch_if8-Arch_ir9	ARCH33_PCR	yes	29.9763	12	1.648	0.7551	0.6632	103152	80316	71058	67283	0.123135
Arch_if9-Arch_ir1	ARCH33_PCR	yes	29.7193	11	1.5992	0.7494	0.6669	201402	132616	119998	115205	0.0656906
Arch_if9-Arch_ir10	ARCH33_PCR	yes	29.4183	16	1.6291	0.7561	0.5876	195410	130209	103925	98449	0.0879614
Arch_if9-Arch_ir11	ARCH33_PCR	yes	27.4717	11	1.6422	0.7621	0.6849	188962	127546	106977	101938	0.0832492
Arch_if9-Arch_ir12	ARCH33_PCR	yes	29.6889	11	1.6062	0.7484	0.6699	186092	122816	106885	102964	0.0861663
Arch_if9-Arch_ir2	ARCH33_PCR	yes	29.214	12	1.6121	0.751	0.6487	160910	107456	92829	89393	0.0861102
Arch_if9-Arch_ir3	ARCH33_PCR	yes	27.8196	13	1.6897	0.7738	0.6588	168815	105319	87579	84016	0.0867834
Arch_if9-Arch_ir4	ARCH33_PCR	yes	25.155	14	1.629	0.7541	0.6173	160639	108821	88396	84549	0.103837
Arch_if9-Arch_ir5	ARCH33_PCR	yes	29.3686	12	1.6264	0.7547	0.6545	111999	75172	60239	57474	0.0724784
Arch_if9-Arch_ir6	ARCH33_PCR	yes	30.5228	15	1.6339	0.7594	0.6034	145107	96694	78253	75002	0.0698418
Arch_if9-Arch_ir7	ARCH33_PCR	yes	29.3962	14	1.6836	0.7726	0.6379	147691	100298	81701	77800	0.0897004
Arch_if9-Arch_ir8	ARCH33_PCR	yes	30.6057	13	1.6232	0.7492	0.6328	170751	114902	92019	87439	0.0953102
Arch_if9-Arch_ir9	ARCH33_PCR	yes	30.1556	13	1.6163	0.7563	0.6302	185020	121175	103482	99352	0.0661954
Arch_if10-Arch_ir1	ARCH46_noPCR	no	32.0727	15	1.318	0.6144	0.4867	235448	173902	140533	135310	0.0763171
Arch_if10-Arch_ir10	ARCH46_noPCR	no	29.8843	22	1.4162	0.6339	0.4582	259221	188470	133865	129499	0.073585
Arch_if10-Arch_ir11	ARCH46_noPCR	no	31.3111	25	1.3942	0.6289	0.4331	243825	180122	132823	128327	0.0745412
Arch_if10-Arch_ir12	ARCH46_noPCR	no	32.1066	18	1.3578	0.6184	0.4698	226227	166070	129486	124808	0.0604253
Arch_if10-Arch_ir2	ARCH46_noPCR	no	31.3309	17	1.4058	0.6411	0.4962	195717	145024	111737	108543	0.101771
Arch_if10-Arch_ir3	ARCH46_noPCR	no	31.3649	20	1.3946	0.6389	0.4655	256782	184495	135537	132367	0.110423
Arch_if10-Arch_ir4	ARCH46_noPCR	no	32.837	23	1.4213	0.6484	0.4533	200198	149908	110424	107753	0.127817
Arch_if10-Arch_ir5	ARCH46_noPCR	no	31.1781	18	1.4113	0.6445	0.4883	152420	112330	81221	79154	0.109057
Arch_if10-Arch_ir6	ARCH46_noPCR	no	33.7685	18	1.3494	0.6234	0.4669	210741	154358	110146	107253	0.0836938
Arch_if10-Arch_ir7	ARCH46_noPCR	no	34.6206	20	1.5442	0.671	0.5155	178499	130711	96615	92575	0.108101
Arch_if10-Arch_ir8	ARCH46_noPCR	no	36.8684	21	1.4475	0.6381	0.4755	175229	129490	94150	91360	0.0652976
Arch_if10-Arch_ir9	ARCH46_noPCR	no	31.7669	18	1.3803	0.6375	0.4776	216658	159826	123222	120228	0.117026
Arch_if11-Arch_ir1	ARCH46_noPCR	no	27.1014	16	1.3616	0.626	0.4911	201765	152069	124395	119518	0.0684395
Arch_if11-Arch_ir10	ARCH46_noPCR	no	28.6811	21	1.4521	0.6542	0.4769	177914	131607	94424	91711	0.109011
Arch_if11-Arch_ir11	ARCH46_noPCR	no	26.9372	22	1.4374	0.644	0.465	179533	135957	100456	97017	0.0825099
Arch_if11-Arch_ir12	ARCH46_noPCR	no	29.8192	19	1.3761	0.6279	0.4673	160052	119354	92129	88962	0.0649333
Arch_if11-Arch_ir2	ARCH46_noPCR	no	34.2441	18	1.4401	0.6523	0.4983	143469	108624	84430	82307	0.0984928
Arch_if11-Arch_ir3	ARCH46_noPCR	no	32.1718	21	1.4138	0.638	0.4644	201687	148813	109409	106467	0.0881107
Arch_if11-Arch_ir4	ARCH46_noPCR	no	37.2931	19	1.4807	0.6647	0.5029	137075	103429	76031	74315	0.115933
Arch_if11-Arch_ir5	ARCH46_noPCR	no	30.3712	18	1.4523	0.6572	0.5024	132636	99770	72250	70557	0.112973
Arch_if11-Arch_ir6	ARCH46_noPCR	no	31.2545	20	1.3784	0.6299	0.4601	179908	134336	96411	93849	0.089067
Arch_if11-Arch_ir7	ARCH46_noPCR	no	31.6678	21	1.5686	0.6842	0.5152	149403	111622	82687	79296	0.126588
Arch_if11-Arch_ir8	ARCH46_noPCR	no	33.7486	19	1.4224	0.646	0.4831	142765	106806	78417	76368	0.10036
Arch_if11-Arch_ir9	ARCH46_noPCR	no	32.0585	20	1.4046	0.6356	0.4689	169925	126492	96538	93779	0.0897045
Arch_if12-Arch_ir1	ARCH46_noPCR	no	35.3991	15	1.3578	0.616	0.5014	161218	122481	99324	94947	0.0491781
Arch_if12-Arch_ir10	ARCH46_noPCR	no	23.6532	21	1.4159	0.6411	0.4651	169041	126985	90159	87831	0.0938482
Arch_if12-Arch_ir11	ARCH46_noPCR	no	19.5171	16	1.3569	0.6294	0.4894	166534	127866	93548	90542	0.101179
Arch_if12-Arch_ir12	ARCH46_noPCR	no	29.1595	16	1.3389	0.6115	0.4829	158051	120224	94082	90436	0.0466736
Arch_if12-Arch_ir2	ARCH46_noPCR	no	34.7225	17	1.4236	0.6419	0.5025	133866	102165	79831	77178	0.0782751
Arch_if12-Arch_ir3	ARCH46_noPCR	no	33.1626	19	1.4349	0.6414	0.4873	184063	136842	102378	99624	0.0754064
Arch_if12-Arch_ir4	ARCH46_noPCR	no	35.7983	21	1.498	0.6659	0.492	147227	111798	83638	81403	0.108101
Arch_if12-Arch_ir5	ARCH46_noPCR	no	33.6184	16	1.4673	0.6581	0.5292	115284	87681	63332	61703	0.096216
Arch_if12-Arch_ir6	ARCH46_noPCR	no	34.5498	21	1.4719	0.652	0.4835	152780	115265	84499	81990	0.0860617
Arch_if12-Arch_ir7	ARCH46_noPCR	no	36.2145	21	1.5813	0.6865	0.5194	124523	94494	69888	66799	0.123993
Arch_if12-Arch_ir8	ARCH46_noPCR	no	35.5378	18	1.4606	0.651	0.5053	122726	93902	68896	66961	0.0857884
Arch_if12-Arch_ir9	ARCH46_noPCR	no	29.2671	18	1.3809	0.6237	0.4777	158241	119043	91928	89287	0.0622467
Arch_if13-Arch_ir1	ARCH46_noPCR	no	30.7704	20	1.502	0.6763	0.5014	169189	123852	96977	94307	0.172442
Arch_if13-Arch_ir10	ARCH46_noPCR	no	8.59782	21	1.4766	0.6607	0.485	196371	143043	106875	102403	0.319658
Arch_if13-Arch_ir11	ARCH46_noPCR	no	5.5941	25	1.4869	0.6632	0.4619	186319	139614	104218	100185	0.322708
Arch_if13-Arch_ir12	ARCH46_noPCR	no	12.5811	25	1.3795	0.6368	0.4286	156412	112820	77688	73873	0.118847
Arch_if13-Arch_ir2	ARCH46_noPCR	no	29.2813	19	1.5292	0.6841	0.5193	141886	105066	79975	78074	0.216657
Arch_if13-Arch_ir3	ARCH46_noPCR	no	31.5716	23	1.528	0.6805	0.4873	201827	144405	106960	104386	0.180638
Arch_if13-Arch_ir4	ARCH46_noPCR	no	31.8717	22	1.5863	0.6972	0.5132	149616	110117	83304	81280	0.215655
Arch_if13-Arch_ir5	ARCH46_noPCR	no	30.4618	19	1.5376	0.6894	0.5222	126011	93046	68970	67246	0.199126
Arch_if13-Arch_ir6	ARCH46_noPCR	no	31.6593	23	1.4929	0.6736	0.4761	169388	122863	89221	86833	0.175812
Arch_if13-Arch_ir7	ARCH46_noPCR	no	29.6889	24	1.7348	0.7368	0.5459	152491	110660	84775	81047	0.238104
Arch_if13-Arch_ir8	ARCH46_noPCR	no	30.3514	21	1.5337	0.6867	0.5038	137959	100689	74855	73046	0.192387
Arch_if13-Arch_ir9	ARCH46_noPCR	no	9.64247	19	1.4942	0.667	0.5075	155099	113606	85704	82516	0.313966
Arch_if1-Arch_ir1	ARCH46_noPCR	no	35.1812	13	1.2298	0.5704	0.4795	160275	104651	86845	83773	0
Arch_if1-Arch_ir10	ARCH46_noPCR	no	34.9181	17	1.3492	0.6112	0.4762	176120	111563	80464	78591	0.0423478
Arch_if1-Arch_ir11	ARCH46_noPCR	no	34.0143	14	1.3233	0.602	0.5014	131099	85855	62892	61477	0.0288694
Arch_if1-Arch_ir12	ARCH46_noPCR	no	37.1289	12	1.3225	0.6055	0.5322	120364	77473	59494	57922	0.0370202
Arch_if1-Arch_ir2	ARCH46_noPCR	no	35.144	14	1.3447	0.6113	0.5095	132856	86303	67869	66380	0.0410273
Arch_if1-Arch_ir3	ARCH46_noPCR	no	32.9218	18	1.2905	0.5902	0.4465	186433	117824	87706	85739	0.0245435
Arch_if1-Arch_ir4	ARCH46_noPCR	no	31.8149	16	1.2921	0.5827	0.466	141775	91268	65499	63857	0.0246346
Arch_if1-Arch_ir5	ARCH46_noPCR	no	36.4339	16	1.3203	0.5952	0.4762	95003	60907	43796	42939	0.0254087
Arch_if1-Arch_ir6	ARCH46_noPCR	no	32.6987	16	1.304	0.598	0.4703	173099	111115	82401	80390	0.0334684
Arch_if1-Arch_ir7	ARCH46_noPCR	no	33.9142	16	1.3439	0.5979	0.4847	138821	88677	63260	61590	0.040071
Arch_if1-Arch_ir8	ARCH46_noPCR	no	36.4339	13	1.3455	0.6124	0.5246	100777	65200	46611	45513	0.0410728
Arch_if1-Arch_ir9	ARCH46_noPCR	no	38.7477	14	1.2775	0.587	0.4841	148747	96002	74665	72722	0.0159829
Arch_if2-Arch_ir1	ARCH46_noPCR	no	37.3748	17	1.2057	0.5487	0.4256	178049	115824	94997	92083	0.0342881
Arch_if2-Arch_ir10	ARCH46_noPCR	no	34.552	20	1.2641	0.5669	0.422	203027	126156	87096	85385	0.0295979
Arch_if2-Arch_ir11	ARCH46_noPCR	no	35.1269	15	1.2654	0.5715	0.4673	166263	107707	79293	77206	0.0215837
Arch_if2-Arch_ir12	ARCH46_noPCR	no	30.7796	14	1.2141	0.555	0.46	158406	100709	77237	75173	0.0256364
Arch_if2-Arch_ir2	ARCH46_noPCR	no	34.3461	16	1.2693	0.5693	0.4578	136959	88371	66879	65515	0.0315559
Arch_if2-Arch_ir3	ARCH46_noPCR	no	28.5574	18	1.2624	0.5694	0.4367	220161	136904	98499	96158	0.021265
Arch_if2-Arch_ir4	ARCH46_noPCR	no	32.0008	17	1.2561	0.5489	0.4433	151419	96235	69627	68136	0.0648878
Arch_if2-Arch_ir5	ARCH46_noPCR	no	35.4472	15	1.2647	0.5596	0.467	105596	66258	46625	45844	0.0554164
Arch_if2-Arch_ir6	ARCH46_noPCR	no	38.067	14	1.2583	0.5706	0.4768	133581	84456	61641	60494	0.0219025
Arch_if2-Arch_ir7	ARCH46_noPCR	no	35.6245	17	1.2958	0.5699	0.4574	125510	80007	56935	55713	0.0492692
Arch_if2-Arch_ir8	ARCH46_noPCR	no	36.9773	17	1.2802	0.5706	0.4518	153522	98244	70674	69162	0.0412094
Arch_if2-Arch_ir9	ARCH46_noPCR	no	38.0841	16	1.2474	0.5623	0.4499	136131	86309	65445	64267	0.0335595
Arch_if3-Arch_ir1	ARCH46_noPCR	no	35.9305	14	1.5673	0.7025	0.5939	143330	92397	78857	76417	0.167342
Arch_if3-Arch_ir10	ARCH46_noPCR	no	36.5655	20	1.6476	0.7186	0.55	149776	93047	71981	70266	0.191567
Arch_if3-Arch_ir11	ARCH46_noPCR	no	37.1947	17	1.5871	0.7097	0.5602	138939	88812	70727	68965	0.185374
Arch_if3-Arch_ir12	ARCH46_noPCR	no	33.7254	14	1.5453	0.7005	0.5855	129910	82792	67134	65470	0.174081
Arch_if3-Arch_ir2	ARCH46_noPCR	no	33.877	14	1.6142	0.7203	0.6117	100565	64598	53098	51828	0.190929
Arch_if3-Arch_ir3	ARCH46_noPCR	no	33.8742	18	1.6185	0.7131	0.56	136669	85041	66635	65015	0.177087
Arch_if3-Arch_ir4	ARCH46_noPCR	no	32.1324	18	1.6334	0.7142	0.5651	142377	89220	69382	67889	0.159738
Arch_if3-Arch_ir5	ARCH46_noPCR	no	29.8415	16	1.5797	0.702	0.5697	118560	75617	57715	56436	0.158645
Arch_if3-Arch_ir6	ARCH46_noPCR	no	35.1583	17	1.6027	0.7103	0.5657	136649	85801	66547	65056	0.174901
Arch_if3-Arch_ir7	ARCH46_noPCR	no	33.9714	13	1.6386	0.7264	0.6388	104338	66018	52480	51131	0.195119
Arch_if3-Arch_ir8	ARCH46_noPCR	no	35.3843	14	1.5852	0.7113	0.6007	98015	62042	48668	47565	0.179045
Arch_if3-Arch_ir9	ARCH46_noPCR	no	37.7609	17	1.5698	0.6992	0.5541	134622	84411	69323	67783	0.156049
Arch_if4-Arch_ir1	ARCH46_noPCR	no	36.391	15	1.3043	0.5932	0.4816	157107	103482	80806	78774	0.0231775
Arch_if4-Arch_ir10	ARCH46_noPCR	no	35.0811	17	1.3083	0.6022	0.4618	136982	87212	60133	58830	0.0371112
Arch_if4-Arch_ir11	ARCH46_noPCR	no	40.5895	15	1.3211	0.6023	0.4879	118844	79204	58497	57054	0.0311461
Arch_if4-Arch_ir12	ARCH46_noPCR	no	35.0782	13	1.2726	0.5937	0.4961	133431	86172	63384	62070	0.0309184
Arch_if4-Arch_ir2	ARCH46_noPCR	no	37.6322	14	1.334	0.6093	0.5055	121668	80333	59523	58250	0.0396612
Arch_if4-Arch_ir3	ARCH46_noPCR	no	37.1832	18	1.3478	0.6082	0.4663	186480	119457	85681	83646	0.0392969
Arch_if4-Arch_ir4	ARCH46_noPCR	no	33.9771	15	1.339	0.6029	0.4944	113930	74628	52315	51316	0.0402987
Arch_if4-Arch_ir5	ARCH46_noPCR	no	34.8695	17	1.3494	0.6065	0.4763	104918	68273	47969	46951	0.0335595
Arch_if4-Arch_ir6	ARCH46_noPCR	no	38.536	15	1.3317	0.6121	0.4918	131708	85516	61106	59862	0.047812
Arch_if4-Arch_ir7	ARCH46_noPCR	no	36.1794	16	1.3434	0.6029	0.4845	96647	63880	44313	43423	0.0343336
Arch_if4-Arch_ir8	ARCH46_noPCR	no	37.3405	12	1.2972	0.6037	0.522	99411	65036	45867	44819	0.0393425
Arch_if4-Arch_ir9	ARCH46_noPCR	no	33.2507	16	1.3166	0.5978	0.4749	138377	89721	66554	65285	0.0263194
Arch_if5-Arch_ir1	ARCH46_noPCR	no	39.8373	11	1.2695	0.5961	0.5294	113915	74118	59876	58257	0.0358818
Arch_if5-Arch_ir10	ARCH46_noPCR	no	37.0688	17	1.3584	0.6142	0.4795	171388	107906	79427	77338	0.0435317
Arch_if5-Arch_ir11	ARCH46_noPCR	no	39.5284	14	1.3436	0.6161	0.5091	153918	100484	78735	76509	0.0513182
Arch_if5-Arch_ir12	ARCH46_noPCR	no	32.6329	16	1.3244	0.6087	0.4777	120172	77099	59909	58168	0.0450799
Arch_if5-Arch_ir2	ARCH46_noPCR	no	38.6104	13	1.3187	0.6089	0.5141	108690	70871	55191	53932	0.041255
Arch_if5-Arch_ir3	ARCH46_noPCR	no	37.718	13	1.3361	0.6136	0.5209	151062	95431	72168	70424	0.0453987
Arch_if5-Arch_ir4	ARCH46_noPCR	no	36.2537	15	1.3586	0.6129	0.5017	138928	89822	66220	64581	0.0445335
Arch_if5-Arch_ir5	ARCH46_noPCR	no	36.6169	13	1.349	0.6165	0.5259	97959	62623	46316	45321	0.0465826
Arch_if5-Arch_ir6	ARCH46_noPCR	no	38.8792	15	1.3633	0.6249	0.5034	128164	81959	59767	58485	0.061336
Arch_if5-Arch_ir7	ARCH46_noPCR	no	37.8954	13	1.3748	0.6235	0.536	105822	68551	49995	48787	0.0545512
Arch_if5-Arch_ir8	ARCH46_noPCR	no	39.191	16	1.3729	0.6267	0.4952	109274	70127	51656	50370	0.0635217
Arch_if5-Arch_ir9	ARCH46_noPCR	no	40.5094	12	1.3225	0.6052	0.5322	128846	82648	64516	63077	0.0342425
Arch_if6-Arch_ir1	ARCH46_noPCR	no	40.3865	14	1.2752	0.5712	0.4832	114441	74864	58876	57652	0.0373389
Arch_if6-Arch_ir10	ARCH46_noPCR	no	38.1699	16	1.335	0.5976	0.4815	132347	83243	58317	57152	0.0428487
Arch_if6-Arch_ir11	ARCH46_noPCR	no	38.556	15	1.2981	0.5871	0.4793	143455	94160	67742	66136	0.0333318
Arch_if6-Arch_ir12	ARCH46_noPCR	no	34.9553	14	1.291	0.5886	0.4892	118864	76885	58136	56859	0.0252721
Arch_if6-Arch_ir2	ARCH46_noPCR	no	38.6962	12	1.3218	0.6023	0.5319	94763	61601	45450	44622	0.0375666
Arch_if6-Arch_ir3	ARCH46_noPCR	no	35.0296	17	1.2982	0.5839	0.4582	180079	115011	82461	80739	0.0300077
Arch_if6-Arch_ir4	ARCH46_noPCR	no	32.9103	13	1.3228	0.5856	0.5157	136734	88320	61833	60606	0.0571468
Arch_if6-Arch_ir5	ARCH46_noPCR	no	35.1783	13	1.332	0.5927	0.5193	84054	54128	37883	37234	0.0443514
Arch_if6-Arch_ir6	ARCH46_noPCR	no	36.6112	14	1.3293	0.5976	0.5037	133473	86164	60638	59391	0.0379764
Arch_if6-Arch_ir7	ARCH46_noPCR	no	36.7485	15	1.34	0.5926	0.4948	93583	60518	42163	41391	0.0575566
Arch_if6-Arch_ir8	ARCH46_noPCR	no	38.2815	14	1.3502	0.6087	0.5116	95920	61500	43756	42870	0.0427576
Arch_if6-Arch_ir9	ARCH46_noPCR	no	36.7885	13	1.2792	0.5807	0.4987	140918	90718	68246	66882	0.0276399
Arch_if7-Arch_ir1	ARCH46_noPCR	no	37.0145	13	1.3028	0.5916	0.5079	138629	91150	70853	69280	0.0265471
Arch_if7-Arch_ir10	ARCH46_noPCR	no	36.3996	19	1.3778	0.6177	0.4679	152365	96554	69015	67290	0.0476299
Arch_if7-Arch_ir11	ARCH46_noPCR	no	35.7446	16	1.3096	0.5956	0.4723	170964	113948	85806	83759	0.0347434
Arch_if7-Arch_ir12	ARCH46_noPCR	no	34.7665	12	1.3146	0.6006	0.529	151837	99255	78392	76118	0.0280497
Arch_if7-Arch_ir2	ARCH46_noPCR	no	37.2004	13	1.3512	0.6172	0.5268	108519	71511	54734	53424	0.0465826
Arch_if7-Arch_ir3	ARCH46_noPCR	no	35.7961	18	1.3345	0.602	0.4617	168643	106776	77227	75584	0.0345157
Arch_if7-Arch_ir4	ARCH46_noPCR	no	33.0019	14	1.3683	0.6145	0.5185	120685	78533	57069	55752	0.0531397
Arch_if7-Arch_ir5	ARCH46_noPCR	no	35.1812	14	1.3396	0.6048	0.5076	108776	70764	50731	49743	0.0353354
Arch_if7-Arch_ir6	ARCH46_noPCR	no	38.1242	16	1.3305	0.6086	0.4799	126125	81479	59825	58729	0.0378398
Arch_if7-Arch_ir7	ARCH46_noPCR	no	35.8419	13	1.3365	0.5992	0.5211	110246	71399	50920	49772	0.0466281
Arch_if7-Arch_ir8	ARCH46_noPCR	no	37.3462	15	1.3263	0.6036	0.4898	120855	78984	57288	56263	0.0334684
Arch_if7-Arch_ir9	ARCH46_noPCR	no	37.6866	13	1.3292	0.5987	0.5182	142609	92733	72233	70539	0.036747
Arch_if8-Arch_ir1	ARCH46_noPCR	no	35.5759	15	1.5088	0.6835	0.5571	175140	115665	100659	96619	0.158873
Arch_if8-Arch_ir10	ARCH46_noPCR	no	30.2362	18	1.5453	0.6901	0.5346	171449	108264	84272	82428	0.15614
Arch_if8-Arch_ir11	ARCH46_noPCR	no	45.0254	13	1.5231	0.689	0.5938	139042	91699	75877	74089	0.166477
Arch_if8-Arch_ir12	ARCH46_noPCR	no	25.909	17	1.5402	0.6913	0.5436	200576	130749	109720	106207	0.183234
Arch_if8-Arch_ir2	ARCH46_noPCR	no	34.3947	13	1.5522	0.6949	0.6051	163920	107076	88963	86893	0.166113
Arch_if8-Arch_ir3	ARCH46_noPCR	no	34.3003	18	1.5478	0.6842	0.5355	189297	119837	95136	93007	0.145075
Arch_if8-Arch_ir4	ARCH46_noPCR	no	30.6452	16	1.5439	0.691	0.5568	123441	79476	62115	60886	0.148217
Arch_if8-Arch_ir5	ARCH46_noPCR	no	32.1324	17	1.5521	0.6897	0.5478	141579	90669	69568	68313	0.147398
Arch_if8-Arch_ir6	ARCH46_noPCR	no	34.8981	18	1.5157	0.6782	0.5244	181515	115475	87560	85934	0.135467
Arch_if8-Arch_ir7	ARCH46_noPCR	no	31.7921	17	1.5669	0.6942	0.553	144134	92428	70429	69002	0.144165
Arch_if8-Arch_ir8	ARCH46_noPCR	no	34.1802	17	1.5426	0.6897	0.5445	167239	108500	86256	84501	0.15482
Arch_if8-Arch_ir9	ARCH46_noPCR	no	33.8027	18	1.4761	0.6704	0.5107	242263	157300	131851	127840	0.13483
Arch_if9-Arch_ir1	ARCH46_noPCR	no	35.2632	13	1.4352	0.6617	0.5595	156118	112910	93449	90227	0.132872
Arch_if9-Arch_ir10	ARCH46_noPCR	no	30.7166	21	1.5155	0.6805	0.4978	158216	115024	84703	82458	0.162925
Arch_if9-Arch_ir11	ARCH46_noPCR	no	32.4152	21	1.464	0.6639	0.4809	162280	119850	89506	86737	0.124858
Arch_if9-Arch_ir12	ARCH46_noPCR	no	33.7543	14	1.46	0.6663	0.5532	150430	109846	87795	85008	0.121989
Arch_if9-Arch_ir2	ARCH46_noPCR	no	30.6826	20	1.5043	0.681	0.5022	133218	98668	78479	76438	0.167114
Arch_if9-Arch_ir3	ARCH46_noPCR	no	31.3791	21	1.5161	0.679	0.498	184498	131954	99497	97100	0.157097
Arch_if9-Arch_ir4	ARCH46_noPCR	no	34.1167	19	1.5293	0.6857	0.5194	138630	102454	76936	75238	0.174172
Arch_if9-Arch_ir5	ARCH46_noPCR	no	34.162	21	1.5475	0.6899	0.5083	109281	80603	59656	58366	0.175083
Arch_if9-Arch_ir6	ARCH46_noPCR	no	34.5611	20	1.5124	0.6796	0.5049	152615	111509	82057	80291	0.163107
Arch_if9-Arch_ir7	ARCH46_noPCR	no	35.2774	21	1.7283	0.7372	0.5677	123768	90200	67962	65051	0.210737
Arch_if9-Arch_ir8	ARCH46_noPCR	no	33.1286	16	1.4994	0.6759	0.5408	122886	89935	65978	64354	0.149128
Arch_if9-Arch_ir9	ARCH46_noPCR	no	35.8068	18	1.5006	0.6749	0.5192	147493	106227	82929	81008	0.140613
Arch_if10-Arch_ir1	ARCH46_PCR	yes	32.0727	13	1.3252	0.616	0.5167	139805	96681	76508	74359	0.0147562
Arch_if10-Arch_ir10	ARCH46_PCR	yes	29.8843	19	1.3865	0.6281	0.4709	146534	99239	67478	65286	0.0235795
Arch_if10-Arch_ir11	ARCH46_PCR	yes	31.3111	16	1.364	0.6225	0.4919	137917	95566	68789	66619	0.02898
Arch_if10-Arch_ir12	ARCH46_PCR	yes	32.1066	14	1.3516	0.6187	0.5122	136807	93944	71393	69363	0.0339241
Arch_if10-Arch_ir2	ARCH46_PCR	yes	31.3309	14	1.4029	0.6463	0.5316	118504	82453	61781	60475	0.0401613
Arch_if10-Arch_ir3	ARCH46_PCR	yes	31.3649	14	1.3539	0.629	0.513	137520	91759	65774	64216	0.0380315
Arch_if10-Arch_ir4	ARCH46_PCR	yes	32.837	18	1.4309	0.6541	0.4951	123188	86163	61279	59719	0.0548414
Arch_if10-Arch_ir5	ARCH46_PCR	yes	31.1781	14	1.3737	0.6351	0.5205	96832	66522	46215	45337	0.0400852
Arch_if10-Arch_ir6	ARCH46_PCR	yes	33.7685	17	1.3808	0.632	0.4874	124338	84880	58966	57641	0.0226668
Arch_if10-Arch_ir7	ARCH46_PCR	yes	34.6206	17	1.5207	0.6653	0.5367	110243	76040	53510	51565	0.0560584
Arch_if10-Arch_ir8	ARCH46_PCR	yes	36.8684	15	1.4152	0.6375	0.5226	112024	77794	54470	52885	0.0397049
Arch_if10-Arch_ir9	ARCH46_PCR	yes	31.7669	15	1.3485	0.629	0.498	128828	88823	67048	65459	0.0548414
Arch_if11-Arch_ir1	ARCH46_PCR	yes	27.1014	14	1.3692	0.6287	0.5188	137315	97341	77971	75341	0.0127786
Arch_if11-Arch_ir10	ARCH46_PCR	yes	28.6811	17	1.413	0.6462	0.4987	114094	79510	54909	53342	0.0431277
Arch_if11-Arch_ir11	ARCH46_PCR	yes	26.9372	17	1.3952	0.6373	0.4924	114837	82217	58437	56430	0.0387161
Arch_if11-Arch_ir12	ARCH46_PCR	yes	29.8192	17	1.3581	0.6245	0.4793	108713	75951	57674	55726	0.0372709
Arch_if11-Arch_ir2	ARCH46_PCR	yes	34.2441	13	1.3933	0.647	0.5432	98963	70819	53184	52009	0.0373469
Arch_if11-Arch_ir3	ARCH46_PCR	yes	32.1718	18	1.4419	0.654	0.4989	122185	84215	60870	59358	0.0444208
Arch_if11-Arch_ir4	ARCH46_PCR	yes	37.2931	15	1.4311	0.6582	0.5285	96216	68479	49037	47758	0.0476154
Arch_if11-Arch_ir5	ARCH46_PCR	yes	30.3712	15	1.4219	0.6547	0.5251	95561	67589	47717	46698	0.0472351
Arch_if11-Arch_ir6	ARCH46_PCR	yes	31.2545	17	1.4295	0.6501	0.5045	119801	83772	59049	57589	0.0331635
Arch_if11-Arch_ir7	ARCH46_PCR	yes	31.6678	18	1.5572	0.6832	0.5387	104526	74395	53217	51157	0.0745417
Arch_if11-Arch_ir8	ARCH46_PCR	yes	33.7486	13	1.4314	0.6532	0.5581	101258	71431	51497	50324	0.0353693
Arch_if11-Arch_ir9	ARCH46_PCR	yes	32.0585	14	1.4278	0.6474	0.541	113682	80287	60056	58576	0.0291321
Arch_if12-Arch_ir1	ARCH46_PCR	yes	35.3991	13	1.3415	0.6145	0.523	111352	80555	63879	61488	0.0546893
Arch_if12-Arch_ir10	ARCH46_PCR	yes	23.6532	16	1.3568	0.6275	0.4894	111582	80468	55238	53638	0.0329353
Arch_if12-Arch_ir11	ARCH46_PCR	yes	19.5171	15	1.3621	0.6312	0.503	109044	80051	57001	55061	0.0379554
Arch_if12-Arch_ir12	ARCH46_PCR	yes	29.1595	14	1.3272	0.6133	0.5029	109513	78848	60617	58316	0.0596334
Arch_if12-Arch_ir2	ARCH46_PCR	yes	34.7225	16	1.4057	0.641	0.507	94800	69189	52070	50786	0.0454857
Arch_if12-Arch_ir3	ARCH46_PCR	yes	33.1626	15	1.3793	0.637	0.5094	113565	80093	58945	57266	0.0340002
Arch_if12-Arch_ir4	ARCH46_PCR	yes	35.7983	17	1.4683	0.6559	0.5182	103693	75164	53957	52600	0.0469309
Arch_if12-Arch_ir5	ARCH46_PCR	yes	33.6184	16	1.4354	0.6494	0.5177	83461	60815	42628	41630	0.0380315
Arch_if12-Arch_ir6	ARCH46_PCR	yes	34.5498	16	1.4018	0.6429	0.5056	103665	74723	52985	51446	0.0397809
Arch_if12-Arch_ir7	ARCH46_PCR	yes	36.2145	17	1.5487	0.6815	0.5466	87487	64114	45605	43848	0.0877767
Arch_if12-Arch_ir8	ARCH46_PCR	yes	35.5378	13	1.4286	0.6484	0.557	88922	65320	46271	45127	0.0420628
Arch_if12-Arch_ir9	ARCH46_PCR	yes	29.2671	14	1.3694	0.6274	0.5189	107767	77989	59249	57546	0.0286757
Arch_if13-Arch_ir1	ARCH46_PCR	yes	30.7704	17	1.4848	0.6754	0.5241	115173	78852	60568	59122	0.10626
Arch_if13-Arch_ir10	ARCH46_PCR	yes	8.59782	17	1.4394	0.6532	0.508	127735	85312	62742	60269	0.265156
Arch_if13-Arch_ir11	ARCH46_PCR	yes	5.5941	18	1.4481	0.6508	0.501	120442	82820	61762	59473	0.28014
Arch_if13-Arch_ir12	ARCH46_PCR	yes	12.5811	16	1.4171	0.6535	0.5111	105740	71722	48314	46207	0.0671636
Arch_if13-Arch_ir2	ARCH46_PCR	yes	29.2813	16	1.5089	0.6833	0.5442	96221	66784	49856	48600	0.162242
Arch_if13-Arch_ir3	ARCH46_PCR	yes	31.5716	18	1.4669	0.6706	0.5075	122405	81114	58519	57097	0.112421
Arch_if13-Arch_ir4	ARCH46_PCR	yes	31.8717	19	1.5696	0.6984	0.5331	105075	72170	52291	50931	0.136305
Arch_if13-Arch_ir5	ARCH46_PCR	yes	30.4618	18	1.5343	0.6885	0.5308	90381	61911	44406	43441	0.127482
Arch_if13-Arch_ir6	ARCH46_PCR	yes	31.6593	17	1.5078	0.6806	0.5322	111913	75741	53677	52262	0.108998
Arch_if13-Arch_ir7	ARCH46_PCR	yes	29.6889	18	1.6794	0.7219	0.581	105557	72102	52216	50226	0.143835
Arch_if13-Arch_ir8	ARCH46_PCR	yes	30.3514	16	1.5553	0.6944	0.561	98581	67500	48153	46872	0.128242
Arch_if13-Arch_ir9	ARCH46_PCR	yes	9.64247	15	1.4745	0.6619	0.5445	104011	70120	52891	51010	0.2755
Arch_if1-Arch_ir1	ARCH46_PCR	yes	35.1812	13	1.3549	0.6254	0.5282	86151	59125	49179	47542	0
Arch_if1-Arch_ir10	ARCH46_PCR	yes	34.9181	17	1.4428	0.6524	0.5092	92256	62418	45756	44672	0.036206
Arch_if1-Arch_ir11	ARCH46_PCR	yes	34.0143	14	1.3903	0.6392	0.5268	69623	48008	35057	34273	0.0200806
Arch_if1-Arch_ir12	ARCH46_PCR	yes	37.1289	13	1.4081	0.6467	0.549	66109	45227	35101	34235	0.0275348
Arch_if1-Arch_ir2	ARCH46_PCR	yes	35.144	11	1.3583	0.6371	0.5664	74399	51306	39704	38810	0.0292082
Arch_if1-Arch_ir3	ARCH46_PCR	yes	32.9218	13	1.3722	0.6337	0.535	95143	63768	48151	47204	0.016886
Arch_if1-Arch_ir4	ARCH46_PCR	yes	31.8149	14	1.3782	0.6409	0.5222	75890	52203	38294	37566	0.0316422
Arch_if1-Arch_ir5	ARCH46_PCR	yes	36.4339	13	1.3954	0.6434	0.544	52372	36232	26911	26340	0.0331635
Arch_if1-Arch_ir6	ARCH46_PCR	yes	32.6987	15	1.4011	0.6414	0.5174	92389	62999	47395	46235	0.0238838
Arch_if1-Arch_ir7	ARCH46_PCR	yes	33.9142	15	1.4453	0.6568	0.5337	76645	52440	38822	37857	0.039857
Arch_if1-Arch_ir8	ARCH46_PCR	yes	36.4339	14	1.4136	0.6475	0.5357	56985	39027	28377	27743	0.0306534
Arch_if1-Arch_ir9	ARCH46_PCR	yes	38.7477	13	1.3377	0.623	0.5215	80367	54556	42690	41677	0.0147562
Arch_if2-Arch_ir1	ARCH46_PCR	yes	37.3748	13	1.3238	0.6116	0.5161	91087	62808	51772	50496	0.0231992
Arch_if2-Arch_ir10	ARCH46_PCR	yes	34.552	16	1.3453	0.6229	0.4852	100652	68186	48716	47548	0.0203849
Arch_if2-Arch_ir11	ARCH46_PCR	yes	35.1269	13	1.3579	0.6264	0.5294	83982	58065	43198	42155	0.0139195
Arch_if2-Arch_ir12	ARCH46_PCR	yes	30.7796	12	1.3502	0.6231	0.5434	81484	55804	43601	42633	0.0136913
Arch_if2-Arch_ir2	ARCH46_PCR	yes	34.3461	13	1.3691	0.6344	0.5338	72947	50616	38630	37910	0.0247205
Arch_if2-Arch_ir3	ARCH46_PCR	yes	28.5574	14	1.3516	0.6193	0.5121	106237	70959	51962	50656	0.0202328
Arch_if2-Arch_ir4	ARCH46_PCR	yes	32.0008	13	1.341	0.6256	0.5228	77859	54012	40146	39353	0.024188
Arch_if2-Arch_ir5	ARCH46_PCR	yes	35.4472	13	1.384	0.6355	0.5396	55574	38392	28120	27589	0.0301209
Arch_if2-Arch_ir6	ARCH46_PCR	yes	38.067	12	1.3534	0.6277	0.5446	68122	46043	34440	33848	0.0236556
Arch_if2-Arch_ir7	ARCH46_PCR	yes	35.6245	12	1.4049	0.6449	0.5654	65573	45708	33728	32907	0.0390964
Arch_if2-Arch_ir8	ARCH46_PCR	yes	36.9773	14	1.3557	0.6279	0.5137	82404	57045	41489	40631	0.0244162
Arch_if2-Arch_ir9	ARCH46_PCR	yes	38.0841	13	1.3551	0.6239	0.5283	70129	47606	36322	35782	0.0146802
Arch_if3-Arch_ir1	ARCH46_PCR	yes	35.9305	14	1.6234	0.7232	0.6152	80069	54815	47079	45638	0.168708
Arch_if3-Arch_ir10	ARCH46_PCR	yes	36.5655	18	1.6669	0.7329	0.5767	81285	54729	43507	42477	0.18065
Arch_if3-Arch_ir11	ARCH46_PCR	yes	37.1947	14	1.6237	0.7263	0.6153	76258	52822	42821	41653	0.179965
Arch_if3-Arch_ir12	ARCH46_PCR	yes	33.7254	12	1.5773	0.7165	0.6348	73190	49771	40912	39849	0.173804
Arch_if3-Arch_ir2	ARCH46_PCR	yes	33.877	12	1.6149	0.7247	0.6499	57956	39782	32835	32086	0.174032
Arch_if3-Arch_ir3	ARCH46_PCR	yes	33.8742	13	1.6345	0.7286	0.6373	72253	48470	38730	37840	0.163307
Arch_if3-Arch_ir4	ARCH46_PCR	yes	32.1324	15	1.6443	0.7253	0.6072	77906	52743	41878	40937	0.14452
Arch_if3-Arch_ir5	ARCH46_PCR	yes	29.8415	14	1.6567	0.7305	0.6278	66895	45909	36677	35651	0.170305
Arch_if3-Arch_ir6	ARCH46_PCR	yes	35.1583	14	1.6507	0.7288	0.6255	75446	51360	40903	39993	0.180726
Arch_if3-Arch_ir7	ARCH46_PCR	yes	33.9714	14	1.6502	0.7311	0.6253	58973	40592	32536	31777	0.187571
Arch_if3-Arch_ir8	ARCH46_PCR	yes	35.3843	14	1.6369	0.7271	0.6203	56119	38613	30231	29580	0.172967
Arch_if3-Arch_ir9	ARCH46_PCR	yes	37.7609	14	1.6289	0.7251	0.6172	76342	51731	43286	42381	0.160113
Arch_if4-Arch_ir1	ARCH46_PCR	yes	36.391	13	1.3675	0.6299	0.5332	81867	57252	44938	43863	0.0117898
Arch_if4-Arch_ir10	ARCH46_PCR	yes	35.0811	14	1.4174	0.6492	0.5371	69416	47874	34262	33512	0.0348368
Arch_if4-Arch_ir11	ARCH46_PCR	yes	40.5895	13	1.3814	0.6338	0.5386	60996	43103	31935	31217	0.0163535
Arch_if4-Arch_ir12	ARCH46_PCR	yes	35.0782	14	1.3835	0.6362	0.5242	70631	49289	37178	36462	0.018103
Arch_if4-Arch_ir2	ARCH46_PCR	yes	37.6322	13	1.4135	0.6461	0.5511	66135	46777	34878	34072	0.0247205
Arch_if4-Arch_ir3	ARCH46_PCR	yes	37.1832	13	1.3707	0.635	0.5344	91869	62734	45448	44379	0.025329
Arch_if4-Arch_ir4	ARCH46_PCR	yes	33.9771	12	1.4033	0.6439	0.5647	59263	42056	30648	29981	0.0260135
Arch_if4-Arch_ir5	ARCH46_PCR	yes	34.8695	14	1.3815	0.6422	0.5235	55497	39015	28011	27415	0.0351411
Arch_if4-Arch_ir6	ARCH46_PCR	yes	38.536	13	1.4104	0.6453	0.5499	68470	47387	34547	33705	0.0273827
Arch_if4-Arch_ir7	ARCH46_PCR	yes	36.1794	14	1.4191	0.6493	0.5377	50902	35971	25845	25196	0.0339241
Arch_if4-Arch_ir8	ARCH46_PCR	yes	37.3405	14	1.3987	0.6442	0.53	54269	38239	27325	26876	0.0292842
Arch_if4-Arch_ir9	ARCH46_PCR	yes	33.2507	15	1.3948	0.6367	0.5151	73182	50650	38342	37658	0.0214498
Arch_if5-Arch_ir1	ARCH46_PCR	yes	39.8373	11	1.3629	0.6418	0.5684	61319	42170	34437	33584	0.0388682
Arch_if5-Arch_ir10	ARCH46_PCR	yes	37.0688	16	1.444	0.6593	0.5208	89036	59871	45033	43891	0.0476915
Arch_if5-Arch_ir11	ARCH46_PCR	yes	39.5284	12	1.3763	0.6448	0.5539	82099	56493	44479	43298	0.0457139
Arch_if5-Arch_ir12	ARCH46_PCR	yes	32.6329	12	1.39	0.6464	0.5594	65846	44736	34898	34017	0.0427474
Arch_if5-Arch_ir2	ARCH46_PCR	yes	38.6104	13	1.4422	0.6594	0.5623	60953	42327	33170	32408	0.0463984
Arch_if5-Arch_ir3	ARCH46_PCR	yes	37.718	14	1.4054	0.6485	0.5325	76540	51243	39242	38451	0.032555
Arch_if5-Arch_ir4	ARCH46_PCR	yes	36.2537	13	1.4072	0.6503	0.5486	74061	50970	38346	37457	0.0391724
Arch_if5-Arch_ir5	ARCH46_PCR	yes	36.6169	11	1.4009	0.6572	0.5842	53230	36379	27195	26591	0.0631323
Arch_if5-Arch_ir6	ARCH46_PCR	yes	38.8792	13	1.4417	0.6628	0.5621	68803	46554	34892	34030	0.0552217
Arch_if5-Arch_ir7	ARCH46_PCR	yes	37.8954	12	1.416	0.6565	0.5698	58211	40488	30444	29825	0.0552978
Arch_if5-Arch_ir8	ARCH46_PCR	yes	39.191	13	1.4158	0.6551	0.552	60308	41351	31074	30335	0.0533962
Arch_if5-Arch_ir9	ARCH46_PCR	yes	40.5094	12	1.4006	0.6446	0.5636	70423	47827	37726	36810	0.0262417
Arch_if6-Arch_ir1	ARCH46_PCR	yes	40.3865	12	1.3242	0.6177	0.5329	62379	42566	33454	32779	0.0279151
Arch_if6-Arch_ir10	ARCH46_PCR	yes	38.1699	15	1.4392	0.6508	0.5314	71234	48040	35035	34377	0.0330874
Arch_if6-Arch_ir11	ARCH46_PCR	yes	38.556	14	1.4232	0.6455	0.5393	78639	54083	39613	38675	0.0321746
Arch_if6-Arch_ir12	ARCH46_PCR	yes	34.9553	11	1.3306	0.6243	0.5549	66431	45087	34620	33858	0.0190157
Arch_if6-Arch_ir2	ARCH46_PCR	yes	38.6962	13	1.4407	0.6555	0.5617	54046	37095	27516	26918	0.0349129
Arch_if6-Arch_ir3	ARCH46_PCR	yes	35.0296	15	1.3887	0.6388	0.5128	94316	63362	46073	44972	0.0282954
Arch_if6-Arch_ir4	ARCH46_PCR	yes	32.9103	15	1.398	0.6408	0.5162	74996	51201	36702	35838	0.0327831
Arch_if6-Arch_ir5	ARCH46_PCR	yes	35.1783	11	1.373	0.6403	0.5726	47698	32936	23520	23107	0.0317183
Arch_if6-Arch_ir6	ARCH46_PCR	yes	36.6112	15	1.4089	0.6428	0.5203	72977	49683	35879	35052	0.025329
Arch_if6-Arch_ir7	ARCH46_PCR	yes	36.7485	14	1.4562	0.6581	0.5518	53022	36790	26581	26057	0.0372709
Arch_if6-Arch_ir8	ARCH46_PCR	yes	38.2815	13	1.4116	0.6468	0.5504	56357	38339	27865	27220	0.0287518
Arch_if6-Arch_ir9	ARCH46_PCR	yes	36.7885	15	1.3981	0.636	0.5163	78450	53043	39874	39243	0.0231231
Arch_if7-Arch_ir1	ARCH46_PCR	yes	37.0145	13	1.3887	0.6369	0.5414	74201	51576	40767	39826	0.0244923
Arch_if7-Arch_ir10	ARCH46_PCR	yes	36.3996	15	1.4644	0.6615	0.5408	79297	54229	39834	38882	0.0415304
Arch_if7-Arch_ir11	ARCH46_PCR	yes	35.7446	14	1.4003	0.6415	0.5306	90239	63250	48358	47017	0.0298167
Arch_if7-Arch_ir12	ARCH46_PCR	yes	34.7665	12	1.4013	0.642	0.5639	82870	57663	45489	44448	0.0225907
Arch_if7-Arch_ir2	ARCH46_PCR	yes	37.2004	12	1.4526	0.6627	0.5846	60480	42565	32363	31761	0.0444208
Arch_if7-Arch_ir3	ARCH46_PCR	yes	35.7961	13	1.4383	0.6517	0.5608	86775	58941	43933	42837	0.0384118
Arch_if7-Arch_ir4	ARCH46_PCR	yes	33.0019	14	1.4182	0.6475	0.5374	65601	45527	33389	32743	0.0317183
Arch_if7-Arch_ir5	ARCH46_PCR	yes	35.1812	13	1.4306	0.6515	0.5578	59591	41912	31136	30588	0.0308816
Arch_if7-Arch_ir6	ARCH46_PCR	yes	38.1242	13	1.4283	0.6502	0.5569	67764	46859	35150	34473	0.0334677
Arch_if7-Arch_ir7	ARCH46_PCR	yes	35.8419	12	1.4394	0.6561	0.5793	60613	42364	31161	30416	0.0368145
Arch_if7-Arch_ir8	ARCH46_PCR	yes	37.3462	13	1.4202	0.6499	0.5537	67974	47530	35113	34406	0.031414
Arch_if7-Arch_ir9	ARCH46_PCR	yes	37.6866	11	1.3548	0.6307	0.565	77381	53406	41555	40618	0.0315661
Arch_if8-Arch_ir1	ARCH46_PCR	yes	35.5759	12	1.5489	0.7009	0.6233	92626	64687	56002	54194	0.155701
Arch_if8-Arch_ir10	ARCH46_PCR	yes	30.2362	20	1.5969	0.7092	0.533	87276	59952	47879	46863	0.1646
Arch_if8-Arch_ir11	ARCH46_PCR	yes	45.0254	13	1.5457	0.7019	0.6026	72430	50950	42610	41614	0.164068
Arch_if8-Arch_ir12	ARCH46_PCR	yes	25.909	15	1.5661	0.7029	0.5783	107890	75796	64282	62329	0.182019
Arch_if8-Arch_ir2	ARCH46_PCR	yes	34.3947	13	1.611	0.7172	0.6281	90297	63735	53514	52517	0.179509
Arch_if8-Arch_ir3	ARCH46_PCR	yes	34.3003	15	1.5661	0.707	0.5783	95880	65102	53011	52013	0.157755
Arch_if8-Arch_ir4	ARCH46_PCR	yes	30.6452	13	1.5834	0.7096	0.6173	63921	44733	35496	34875	0.149768
Arch_if8-Arch_ir5	ARCH46_PCR	yes	32.1324	17	1.5978	0.714	0.564	76136	53201	42171	41404	0.163459
Arch_if8-Arch_ir6	ARCH46_PCR	yes	34.8981	15	1.5546	0.6996	0.5741	96461	66563	52225	51333	0.142086
Arch_if8-Arch_ir7	ARCH46_PCR	yes	31.7921	16	1.5969	0.7142	0.576	77995	54773	42944	42022	0.166122
Arch_if8-Arch_ir8	ARCH46_PCR	yes	34.1802	15	1.5882	0.7094	0.5865	92078	64781	52393	51398	0.165817
Arch_if8-Arch_ir9	ARCH46_PCR	yes	33.8027	15	1.5725	0.7063	0.5807	128626	89175	76100	73794	0.153571
Arch_if9-Arch_ir1	ARCH46_PCR	yes	35.2632	13	1.45	0.6656	0.5653	105484	71853	58626	56965	0.0702822
Arch_if9-Arch_ir10	ARCH46_PCR	yes	30.7166	16	1.4917	0.679	0.538	99664	68351	48686	47559	0.0905149
Arch_if9-Arch_ir11	ARCH46_PCR	yes	32.4152	13	1.458	0.6653	0.5684	102606	71965	52778	51435	0.0487564
Arch_if9-Arch_ir12	ARCH46_PCR	yes	33.7543	15	1.4462	0.6598	0.534	102226	70801	55253	53840	0.0540047
Arch_if9-Arch_ir2	ARCH46_PCR	yes	30.6826	14	1.492	0.6823	0.5654	91417	64400	49898	48749	0.099034
Arch_if9-Arch_ir3	ARCH46_PCR	yes	31.3791	18	1.4765	0.6739	0.5108	111233	75062	55473	54295	0.091732
Arch_if9-Arch_ir4	ARCH46_PCR	yes	34.1167	15	1.5221	0.684	0.5621	95363	67326	48368	47359	0.0864075
Arch_if9-Arch_ir5	ARCH46_PCR	yes	34.162	14	1.5113	0.6856	0.5726	77082	54124	38669	37894	0.097817
Arch_if9-Arch_ir6	ARCH46_PCR	yes	34.5611	17	1.4773	0.678	0.5214	100192	68920	48965	47980	0.0955351
Arch_if9-Arch_ir7	ARCH46_PCR	yes	35.2774	14	1.6889	0.7322	0.64	85037	59320	42757	41196	0.128851
Arch_if9-Arch_ir8	ARCH46_PCR	yes	33.1286	14	1.5055	0.6782	0.5705	86848	60958	43372	42393	0.0786491
Arch_if9-Arch_ir9	ARCH46_PCR	yes	35.8068	15	1.4605	0.668	0.5393	97730	67016	51294	50249	0.0718795
Bact_if1-Bact_ir1	BACT14_noPCR	no	35.5079	94	2.77396	0.882298	0.610562	85764	55339	49100	46016	0
Bact_if1-Bact_ir10	BACT14_noPCR	no	29.3197	107	2.8721	0.8928	0.6146	114875	72933	66898	65163	0.0417301
Bact_if1-Bact_ir11	BACT14_noPCR	no	31.6241	95	2.7717	0.8822	0.6086	98521	63267	56902	54060	0.0344644
Bact_if1-Bact_ir12	BACT14_noPCR	no	29.986	88	2.7605	0.8782	0.6166	86161	55801	50062	47577	0.0356056
Bact_if1-Bact_ir13	BACT14_noPCR	no	32.5823	106	2.4854	0.8373	0.533	126791	81775	73779	63122	0.109442
Bact_if1-Bact_ir14	BACT14_noPCR	no	26.7692	121	2.7159	0.8664	0.5663	161042	105619	96275	84958	0.0593046
Bact_if1-Bact_ir15	BACT14_noPCR	no	23.4028	124	2.7658	0.8714	0.5738	186639	121521	112976	104697	0.069119
Bact_if1-Bact_ir16	BACT14_noPCR	no	33.2909	113	2.5081	0.8439	0.5305	149047	102275	92451	77281	0.10423
Bact_if1-Bact_ir17	BACT14_noPCR	no	25.5777	106	2.5057	0.8441	0.5373	138893	91712	84019	73183	0.123402
Bact_if1-Bact_ir2	BACT14_noPCR	no	32.5087	92	2.7173	0.8753	0.6009	76358	49970	43816	40660	0.0446592
Bact_if1-Bact_ir3	BACT14_noPCR	no	32.4088	88	2.875	0.8905	0.6421	65871	42622	38249	36802	0.0532943
Bact_if1-Bact_ir4	BACT14_noPCR	no	34.4995	85	2.7427	0.8776	0.6174	87654	56707	49972	46548	0.034046
Bact_if1-Bact_ir5	BACT14_noPCR	no	33.5989	82	2.7125	0.8731	0.6155	63330	41576	37237	35268	0.0471318
Bact_if1-Bact_ir6	BACT14_noPCR	no	34.3917	95	2.8216	0.8883	0.6196	81253	52655	47301	44847	0.0376598
Bact_if1-Bact_ir7	BACT14_noPCR	no	37.9281	85	2.6356	0.8621	0.5932	62280	41120	35585	32717	0.066304
Bact_if1-Bact_ir8	BACT14_noPCR	no	43.4853	85	2.6513	0.8684	0.5968	70188	45458	38710	34422	0.0572505
Bact_if1-Bact_ir9	BACT14_noPCR	no	30.4439	87	2.808	0.8879	0.6288	71781	46611	42303	40800	0.0390673
Bact_if2-Bact_ir1	BACT14_noPCR	no	34.7252	98	2.83098	0.8878	0.617447	82618	55115	49779	47077	0.0452678
Bact_if2-Bact_ir10	BACT14_noPCR	no	24.8188	95	2.8312	0.8918	0.6217	96829	60921	56461	55576	0.0456102
Bact_if2-Bact_ir11	BACT14_noPCR	no	30.376	90	2.8024	0.8865	0.6228	69734	45691	41804	40545	0.0645161
Bact_if2-Bact_ir12	BACT14_noPCR	no	28.1262	91	2.7375	0.8774	0.6069	89005	58850	52696	49917	0.0402085
Bact_if2-Bact_ir13	BACT14_noPCR	no	33.4615	112	2.5343	0.8521	0.5371	173441	115096	105063	90404	0.0963558
Bact_if2-Bact_ir14	BACT14_noPCR	no	23.7817	125	2.7492	0.8726	0.5694	184673	125054	115467	104115	0.063413
Bact_if2-Bact_ir15	BACT14_noPCR	no	19.7298	129	2.8214	0.8818	0.5806	211018	141388	132906	126074	0.0650867
Bact_if2-Bact_ir16	BACT14_noPCR	no	33.3747	110	2.5265	0.853	0.5375	171715	122777	112371	93547	0.0945298
Bact_if2-Bact_ir17	BACT14_noPCR	no	24.3572	110	2.5276	0.8526	0.5377	149425	102278	94129	82700	0.120892
Bact_if2-Bact_ir2	BACT14_noPCR	no	33.1437	88	2.7171	0.8759	0.6069	82871	56539	50164	46828	0.0462188
Bact_if2-Bact_ir3	BACT14_noPCR	no	29.2239	94	2.8754	0.8922	0.6329	82666	55128	49947	48090	0.0585819
Bact_if2-Bact_ir4	BACT14_noPCR	no	34.8709	99	2.7616	0.8773	0.601	91541	61189	54600	51180	0.0393335
Bact_if2-Bact_ir5	BACT14_noPCR	no	32.4148	92	2.7319	0.8779	0.6042	77146	52378	47132	45131	0.0362903
Bact_if2-Bact_ir6	BACT14_noPCR	no	31.8277	100	2.8725	0.8924	0.6237	93637	62253	56883	54645	0.0462188
Bact_if2-Bact_ir7	BACT14_noPCR	no	37.2751	85	2.6954	0.8724	0.6067	63113	42793	37603	35085	0.0449254
Bact_if2-Bact_ir8	BACT14_noPCR	no	45.1607	82	2.6811	0.8738	0.6084	73440	48838	42334	37939	0.0455341
Bact_if2-Bact_ir9	BACT14_noPCR	no	28.8025	90	2.8595	0.8931	0.6355	72575	47634	43966	42902	0.0526476
Bact_if3-Bact_ir1	BACT14_noPCR	no	35.3881	83	2.7977	0.8883	0.6331	61958	40344	36047	34566	0.0541312
Bact_if3-Bact_ir10	BACT14_noPCR	no	26.4722	89	2.8362	0.8936	0.6319	94337	60373	55542	54823	0.0575928
Bact_if3-Bact_ir11	BACT14_noPCR	no	31.0889	85	2.8196	0.8911	0.6347	69026	44654	40247	38966	0.0582395
Bact_if3-Bact_ir12	BACT14_noPCR	no	29.0591	82	2.769	0.8844	0.6284	74704	48236	43230	41509	0.0425289
Bact_if3-Bact_ir13	BACT14_noPCR	no	32.9004	97	2.4981	0.8533	0.5461	151276	101983	92298	80697	0.108376
Bact_if3-Bact_ir14	BACT14_noPCR	no	1.8654	169	2.778	0.8768	0.5415	1919732	1280003	1191779	1059439	0.0646683
Bact_if3-Bact_ir15	BACT14_noPCR	no	17.9628	124	2.8137	0.8845	0.5837	173386	118029	111168	107279	0.0817103
Bact_if3-Bact_ir16	BACT14_noPCR	no	31.1854	104	2.5201	0.856	0.5426	139893	99666	90812	76964	0.0961275
Bact_if3-Bact_ir17	BACT14_noPCR	no	22.0869	98	2.4971	0.8552	0.5446	129358	87639	79936	71592	0.118952
Bact_if3-Bact_ir2	BACT14_noPCR	no	34.1561	75	2.7411	0.8846	0.6349	64784	42469	37609	35786	0.0586579
Bact_if3-Bact_ir3	BACT14_noPCR	no	29.6432	87	2.8783	0.8964	0.6445	68386	44497	40297	39183	0.0780584
Bact_if3-Bact_ir4	BACT14_noPCR	no	30.41	84	2.8126	0.8898	0.6348	67447	44320	39495	38091	0.0456102
Bact_if3-Bact_ir5	BACT14_noPCR	no	32.0234	80	2.7718	0.8873	0.6325	60095	40169	36088	34685	0.0533704
Bact_if3-Bact_ir6	BACT14_noPCR	no	28.6767	87	2.8423	0.8939	0.6364	63190	40879	37108	36338	0.063413
Bact_if3-Bact_ir7	BACT14_noPCR	no	36.3087	76	2.7274	0.8821	0.6298	56063	36912	32378	30484	0.0491099
Bact_if3-Bact_ir8	BACT14_noPCR	no	46.2729	72	2.6666	0.8769	0.6235	57375	36817	31296	28448	0.0579732
Bact_if3-Bact_ir9	BACT14_noPCR	no	32.1872	83	2.8066	0.8899	0.6351	59345	38154	34788	34264	0.0565657
Bact_if4-Bact_ir1	BACT14_noPCR	no	35.5938	92	2.8254	0.8883	0.6248	71674	47611	42971	39843	0.042643
Bact_if4-Bact_ir10	BACT14_noPCR	no	28.7526	96	2.8682	0.8929	0.6284	84408	55270	51776	49515	0.0531041
Bact_if4-Bact_ir11	BACT14_noPCR	no	39.0164	92	2.7948	0.8847	0.6181	89379	59242	53413	49341	0.0541312
Bact_if4-Bact_ir12	BACT14_noPCR	no	27.9881	96	2.7978	0.8825	0.613	93294	62171	56370	52029	0.0388771
Bact_if4-Bact_ir13	BACT14_noPCR	no	33.0566	106	2.6068	0.86	0.559	168692	111407	102073	88672	0.0877587
Bact_if4-Bact_ir14	BACT14_noPCR	no	25.7656	118	2.8426	0.8847	0.5959	162068	108879	100522	91614	0.053941
Bact_if4-Bact_ir15	BACT14_noPCR	no	19.1861	115	2.9076	0.8928	0.6128	180074	120604	114348	108478	0.0698418
Bact_if4-Bact_ir16	BACT14_noPCR	no	36.4114	112	2.6012	0.8598	0.5513	147019	102200	93226	78744	0.0762705
Bact_if4-Bact_ir17	BACT14_noPCR	no	22.2228	110	2.5962	0.8605	0.5523	133617	87834	80682	72164	0.114463
Bact_if4-Bact_ir2	BACT14_noPCR	no	36.4345	100	2.8243	0.8863	0.6133	77238	52242	47066	43342	0.049262
Bact_if4-Bact_ir3	BACT14_noPCR	no	29.6951	94	2.9165	0.8955	0.6419	71299	47404	43341	41030	0.0686625
Bact_if4-Bact_ir4	BACT14_noPCR	no	34.0642	93	2.8132	0.8842	0.6206	82917	54911	49333	45567	0.0432136
Bact_if4-Bact_ir5	BACT14_noPCR	no	34.1601	81	2.8193	0.8882	0.6416	65315	44475	40733	38242	0.0543594
Bact_if4-Bact_ir6	BACT14_noPCR	no	31.9156	91	2.862	0.8945	0.6345	82174	54711	50177	47381	0.0575928
Bact_if4-Bact_ir7	BACT14_noPCR	no	38.0879	84	2.746	0.8769	0.6198	65997	44805	39829	36736	0.0428332
Bact_if4-Bact_ir8	BACT14_noPCR	no	48.4595	81	2.712	0.8759	0.6171	66544	44762	38820	34453	0.0438984
Bact_if4-Bact_ir9	BACT14_noPCR	no	34.2699	96	2.8939	0.8951	0.634	84075	56144	51975	49456	0.0547398
Bact_if5-Bact_ir1	BACT14_noPCR	no	39.7972	71	2.7884	0.8896	0.6542	53284	34235	30302	29100	0.0470177
Bact_if5-Bact_ir10	BACT14_noPCR	no	31.4643	89	2.8466	0.8944	0.6342	81407	51762	47635	46978	0.0485773
Bact_if5-Bact_ir11	BACT14_noPCR	no	39.4257	89	2.8175	0.8908	0.6277	87232	56210	50360	48259	0.0491859
Bact_if5-Bact_ir12	BACT14_noPCR	no	30.1044	84	2.7499	0.8823	0.6206	79299	51178	45176	42879	0.0400943
Bact_if5-Bact_ir13	BACT14_noPCR	no	32.6777	100	2.5507	0.8605	0.5539	152540	100673	91510	80619	0.0982958
Bact_if5-Bact_ir14	BACT14_noPCR	no	28.1748	108	2.8129	0.8875	0.6008	151209	103579	94797	86522	0.07201
Bact_if5-Bact_ir15	BACT14_noPCR	no	21.1152	119	2.8599	0.8893	0.5984	162598	111102	105191	101621	0.0906117
Bact_if5-Bact_ir16	BACT14_noPCR	no	35.136	103	2.5457	0.8605	0.5493	134847	95063	86122	73048	0.0913725
Bact_if5-Bact_ir17	BACT14_noPCR	no	24.4497	111	2.5536	0.8599	0.5422	125094	86453	79385	71461	0.125342
Bact_if5-Bact_ir2	BACT14_noPCR	no	38.9665	78	2.7794	0.8861	0.638	55064	36110	31747	30026	0.0433658
Bact_if5-Bact_ir3	BACT14_noPCR	no	32.8561	77	2.8834	0.8967	0.6638	54227	34565	31051	30069	0.0683962
Bact_if5-Bact_ir4	BACT14_noPCR	no	33.1017	84	2.8264	0.8904	0.6379	69802	45415	40382	38700	0.0412736
Bact_if5-Bact_ir5	BACT14_noPCR	no	33.8765	70	2.7678	0.8888	0.6515	53858	35836	31860	30539	0.0494522
Bact_if5-Bact_ir6	BACT14_noPCR	no	33.2954	81	2.8517	0.8954	0.6489	62566	40334	36556	35685	0.0612827
Bact_if5-Bact_ir7	BACT14_noPCR	no	41.6542	91	2.7862	0.8858	0.6177	65074	42634	37696	35648	0.0451537
Bact_if5-Bact_ir8	BACT14_noPCR	no	53.1321	68	2.691	0.8775	0.6378	52246	33910	28844	26288	0.0456862
Bact_if5-Bact_ir9	BACT14_noPCR	no	36.9497	74	2.8284	0.8918	0.6571	55109	35492	32243	31530	0.0489957
Bact_if6-Bact_ir1	BACT14_noPCR	no	41.6043	83	2.8261	0.889	0.6396	58003	39305	35404	34013	0.0590003
Bact_if6-Bact_ir10	BACT14_noPCR	no	31.1448	92	2.8509	0.8925	0.6305	77821	51448	47603	46968	0.0718579
Bact_if6-Bact_ir11	BACT14_noPCR	no	41.0931	95	2.8224	0.8868	0.6198	75651	50612	45916	44114	0.0656573
Bact_if6-Bact_ir12	BACT14_noPCR	no	32.1417	86	2.7773	0.881	0.6235	61790	41412	37080	35172	0.0387249
Bact_if6-Bact_ir13	BACT14_noPCR	no	32.5447	105	2.5432	0.8541	0.5465	141872	97646	89429	79039	0.107121
Bact_if6-Bact_ir14	BACT14_noPCR	no	24.658	114	2.7878	0.8793	0.5886	134545	93297	86518	80952	0.0639075
Bact_if6-Bact_ir15	BACT14_noPCR	no	20.9011	119	2.8285	0.884	0.5918	157343	109114	103258	99840	0.0799985
Bact_if6-Bact_ir16	BACT14_noPCR	no	36.3015	103	2.5415	0.8536	0.5484	123985	89841	81462	70989	0.0977252
Bact_if6-Bact_ir17	BACT14_noPCR	no	23.3103	107	2.5419	0.8551	0.544	109017	76197	70380	64296	0.125
Bact_if6-Bact_ir2	BACT14_noPCR	no	47.6048	84	2.7865	0.8854	0.6289	60972	41506	36838	34688	0.0502511
Bact_if6-Bact_ir3	BACT14_noPCR	no	34.3617	88	2.9079	0.8961	0.6495	60391	40683	37382	36294	0.0661519
Bact_if6-Bact_ir4	BACT14_noPCR	no	37.7604	96	2.7812	0.8813	0.6093	85393	57504	51900	49556	0.0474361
Bact_if6-Bact_ir5	BACT14_noPCR	no	35.6896	79	2.7695	0.8834	0.6338	57832	39642	35773	34439	0.0504032
Bact_if6-Bact_ir6	BACT14_noPCR	no	36.6901	88	2.8615	0.8949	0.6391	66117	44652	40738	39547	0.0689288
Bact_if6-Bact_ir7	BACT14_noPCR	no	51.1033	77	2.7228	0.8768	0.6268	56621	38788	33853	31965	0.0461047
Bact_if6-Bact_ir8	BACT14_noPCR	no	50.7678	77	2.6534	0.8719	0.6109	61849	42170	36055	32130	0.0607882
Bact_if6-Bact_ir9	BACT14_noPCR	no	36.1869	92	2.8651	0.8917	0.6336	69915	46946	43104	42287	0.0664181
Bact_if7-Bact_ir1	BACT14_noPCR	no	41.8938	84	2.8258	0.8897	0.6378	63549	42309	38146	36427	0.0415399
Bact_if7-Bact_ir10	BACT14_noPCR	no	37.1413	97	2.873	0.8948	0.628	74850	48787	45370	44660	0.0508977
Bact_if7-Bact_ir11	BACT14_noPCR	no	41.9358	85	2.7877	0.8863	0.6275	76903	50080	45075	43100	0.049224
Bact_if7-Bact_ir12	BACT14_noPCR	no	33.0469	78	2.7115	0.8735	0.6224	53801	35268	31011	28984	0.0407791
Bact_if7-Bact_ir13	BACT14_noPCR	no	32.429	108	2.5256	0.8521	0.5394	152340	101430	92743	80679	0.0977252
Bact_if7-Bact_ir14	BACT14_noPCR	no	25.8582	111	2.7261	0.8741	0.5789	146233	98509	90483	82145	0.0505554
Bact_if7-Bact_ir15	BACT14_noPCR	no	23.6862	123	2.8036	0.8817	0.5826	177605	119576	112112	106297	0.0575167
Bact_if7-Bact_ir16	BACT14_noPCR	no	36.0557	102	2.5005	0.851	0.5406	133235	93434	84471	71874	0.0955949
Bact_if7-Bact_ir17	BACT14_noPCR	no	18.3995	106	2.4776	0.8471	0.5313	125552	84977	77962	68191	0.127511
Bact_if7-Bact_ir2	BACT14_noPCR	no	47.6647	81	2.7467	0.8824	0.625	50370	33881	30043	28395	0.0345785
Bact_if7-Bact_ir3	BACT14_noPCR	no	35.8254	86	2.8853	0.8938	0.6478	58898	38585	35178	34178	0.0628043
Bact_if7-Bact_ir4	BACT14_noPCR	no	38.3195	83	2.7559	0.8815	0.6237	66553	43835	39168	37180	0.0304321
Bact_if7-Bact_ir5	BACT14_noPCR	no	43.1818	80	2.7745	0.8853	0.6332	57799	38586	34859	33456	0.0329428
Bact_if7-Bact_ir6	BACT14_noPCR	no	37.7624	93	2.8622	0.8945	0.6315	83299	55185	50465	49050	0.0507075
Bact_if7-Bact_ir7	BACT14_noPCR	no	50.654	83	2.7123	0.875	0.6138	65677	43813	38502	36060	0.0440886
Bact_if7-Bact_ir8	BACT14_noPCR	no	57.4972	84	2.6848	0.8739	0.6059	65658	43509	37720	34128	0.048273
Bact_if7-Bact_ir9	BACT14_noPCR	no	38.1298	83	2.8331	0.8912	0.6411	63555	41569	38211	37409	0.0498326
Bact_if8-Bact_ir1	BACT14_noPCR	no	42.7026	89	2.7505	0.8794	0.6128	75303	49224	43742	41216	0.0313071
Bact_if8-Bact_ir10	BACT14_noPCR	no	29.2957	94	2.8241	0.8881	0.6216	99570	63290	58161	56668	0.0395998
Bact_if8-Bact_ir11	BACT14_noPCR	no	43.1678	92	2.7404	0.8795	0.606	90175	59053	52288	48561	0.0401324
Bact_if8-Bact_ir12	BACT14_noPCR	no	22.7321	91	2.7183	0.8738	0.6026	75692	49877	44231	40959	0.0428332
Bact_if8-Bact_ir13	BACT14_noPCR	no	30.9656	108	2.4879	0.8478	0.5314	180873	119760	108930	91822	0.116593
Bact_if8-Bact_ir14	BACT14_noPCR	no	25.6586	119	2.7198	0.8732	0.5691	180969	116279	105310	93743	0.0553484
Bact_if8-Bact_ir15	BACT14_noPCR	no	21.3783	123	2.7805	0.8794	0.5778	215438	143088	132593	123478	0.0803408
Bact_if8-Bact_ir16	BACT14_noPCR	no	31.7118	113	2.5219	0.8531	0.5335	166893	117355	106587	88971	0.096622
Bact_if8-Bact_ir17	BACT14_noPCR	no	7.66983	108	2.4454	0.8415	0.5223	148762	98971	91447	80790	0.153758
Bact_if8-Bact_ir2	BACT14_noPCR	no	41.7301	89	2.7127	0.8734	0.6043	69336	46478	41133	38213	0.0551202
Bact_if8-Bact_ir3	BACT14_noPCR	no	37.1833	96	2.8102	0.885	0.6157	73268	48904	43984	41833	0.0449254
Bact_if8-Bact_ir4	BACT14_noPCR	no	41.6882	94	2.7444	0.8761	0.6041	80785	52722	46444	42987	0.0390673
Bact_if8-Bact_ir5	BACT14_noPCR	no	40.4082	88	2.7196	0.8776	0.6074	65783	43735	38779	36556	0.03028
Bact_if8-Bact_ir6	BACT14_noPCR	no	36.3646	98	2.8119	0.8859	0.6133	80982	53358	48116	46015	0.0411595
Bact_if8-Bact_ir7	BACT14_noPCR	no	46.3708	84	2.6456	0.8641	0.5971	72894	48958	42804	39000	0.0572885
Bact_if8-Bact_ir8	BACT14_noPCR	no	53.7232	81	2.6511	0.87	0.6033	65455	43396	37374	33267	0.0558049
Bact_if8-Bact_ir9	BACT14_noPCR	no	37.974	97	2.8283	0.8875	0.6183	89335	58774	53498	51528	0.0364425
Bact_if1-Bact_ir1	BACT14_PCR	yes	35.5079	75	2.7569	0.880793	0.638542	62187	39330	34482	32428	0
Bact_if1-Bact_ir10	BACT14_PCR	yes	29.3197	93	2.8367	0.8911	0.6258	77558	48057	43580	42467	0.046192
Bact_if1-Bact_ir11	BACT14_PCR	yes	31.6241	79	2.7644	0.8786	0.6327	68653	43823	38894	37029	0.0434803
Bact_if1-Bact_ir12	BACT14_PCR	yes	29.986	82	2.7839	0.8791	0.6317	62143	39003	34327	32867	0.0381972
Bact_if1-Bact_ir13	BACT14_PCR	yes	32.5823	92	2.4851	0.8381	0.5496	83548	55012	48962	41866	0.112534
Bact_if1-Bact_ir14	BACT14_PCR	yes	26.7692	99	2.6664	0.8607	0.5803	111168	75215	67741	59849	0.0650802
Bact_if1-Bact_ir15	BACT14_PCR	yes	23.4028	110	2.7636	0.8713	0.5879	115441	76245	70414	65511	0.0771892
Bact_if1-Bact_ir16	BACT14_PCR	yes	33.2909	88	2.5051	0.8452	0.5595	102791	70322	62876	52417	0.106129
Bact_if1-Bact_ir17	BACT14_PCR	yes	25.5777	99	2.4975	0.8451	0.5435	99752	67726	61554	53525	0.126327
Bact_if1-Bact_ir2	BACT14_PCR	yes	32.5087	81	2.7428	0.8772	0.6242	57493	36388	31625	29486	0.0451166
Bact_if1-Bact_ir3	BACT14_PCR	yes	32.4088	75	2.849	0.8891	0.6599	48592	30932	27558	26340	0.0456309
Bact_if1-Bact_ir4	BACT14_PCR	yes	34.4995	84	2.7442	0.8757	0.6193	65119	41737	36321	34057	0.0329609
Bact_if1-Bact_ir5	BACT14_PCR	yes	33.5989	74	2.7043	0.8715	0.6283	51636	33549	29644	28231	0.0428725
Bact_if1-Bact_ir6	BACT14_PCR	yes	34.3917	82	2.8134	0.8864	0.6384	57334	35772	31567	30196	0.0341764
Bact_if1-Bact_ir7	BACT14_PCR	yes	37.9281	72	2.6548	0.8621	0.6208	48288	31213	26665	24690	0.0621347
Bact_if1-Bact_ir8	BACT14_PCR	yes	43.4853	71	2.6821	0.8701	0.6292	54972	34726	29412	26229	0.0533919
Bact_if1-Bact_ir9	BACT14_PCR	yes	30.4439	84	2.8412	0.8896	0.6412	51970	33060	29666	28989	0.0457244
Bact_if2-Bact_ir1	BACT14_PCR	yes	34.7252	84	2.78485	0.884385	0.628519	56713	37356	33291	31650	0.0482023
Bact_if2-Bact_ir10	BACT14_PCR	yes	24.8188	85	2.8678	0.8951	0.6455	60483	37306	34397	33927	0.0561971
Bact_if2-Bact_ir11	BACT14_PCR	yes	30.376	76	2.7941	0.886	0.6452	45509	30230	27217	26511	0.0493244
Bact_if2-Bact_ir12	BACT14_PCR	yes	28.1262	84	2.7612	0.8789	0.6232	61191	40412	35923	34064	0.0336154
Bact_if2-Bact_ir13	BACT14_PCR	yes	33.4615	96	2.5057	0.8491	0.549	105262	72160	65056	56371	0.110103
Bact_if2-Bact_ir14	BACT14_PCR	yes	23.7817	106	2.73	0.8723	0.5854	116848	81767	74735	67599	0.0572257
Bact_if2-Bact_ir15	BACT14_PCR	yes	19.7298	108	2.8006	0.8811	0.5982	120792	82943	77191	73210	0.0707373
Bact_if2-Bact_ir16	BACT14_PCR	yes	33.3747	96	2.5176	0.852	0.5516	109455	78593	70777	59376	0.105849
Bact_if2-Bact_ir17	BACT14_PCR	yes	24.3572	93	2.4912	0.8471	0.5496	99899	71260	64828	57070	0.127168
Bact_if2-Bact_ir2	BACT14_PCR	yes	33.1437	79	2.7681	0.8824	0.6335	59335	39906	35280	33222	0.0405349
Bact_if2-Bact_ir3	BACT14_PCR	yes	29.2239	79	2.839	0.8904	0.6497	56884	37348	33382	32071	0.055075
Bact_if2-Bact_ir4	BACT14_PCR	yes	34.8709	85	2.7433	0.8765	0.6175	62477	42059	37109	34938	0.0454907
Bact_if2-Bact_ir5	BACT14_PCR	yes	32.4148	83	2.748	0.8787	0.6219	57537	38766	34501	33046	0.0295479
Bact_if2-Bact_ir6	BACT14_PCR	yes	31.8277	87	2.8638	0.8928	0.6413	61735	40768	36743	35361	0.054514
Bact_if2-Bact_ir7	BACT14_PCR	yes	37.2751	75	2.6798	0.8698	0.6207	46248	31533	27503	25813	0.0483426
Bact_if2-Bact_ir8	BACT14_PCR	yes	45.1607	75	2.7073	0.8763	0.6271	54198	35667	30499	27161	0.0547945
Bact_if2-Bact_ir9	BACT14_PCR	yes	28.8025	72	2.8219	0.8919	0.6598	48887	31782	28829	28203	0.0517556
Bact_if3-Bact_ir1	BACT14_PCR	yes	35.3881	70	2.7717	0.8872	0.6524	48890	31606	27918	26875	0.0695217
Bact_if3-Bact_ir10	BACT14_PCR	yes	26.4722	86	2.8128	0.891	0.6315	69129	44378	40707	40168	0.0755061
Bact_if3-Bact_ir11	BACT14_PCR	yes	31.0889	70	2.7604	0.8861	0.6497	52564	34421	30707	29824	0.0651269
Bact_if3-Bact_ir12	BACT14_PCR	yes	29.0591	81	2.7444	0.8815	0.6245	58264	37470	33353	32179	0.0623218
Bact_if3-Bact_ir13	BACT14_PCR	yes	32.9004	94	2.5116	0.8523	0.5528	103572	71725	64564	56505	0.114451
Bact_if3-Bact_ir14	BACT14_PCR	yes	1.8654	155	2.7442	0.8732	0.5441	1348265	939443	872730	771066	0.0773762
Bact_if3-Bact_ir15	BACT14_PCR	yes	17.9628	104	2.805	0.8826	0.6039	112074	77730	72902	70102	0.085932
Bact_if3-Bact_ir16	BACT14_PCR	yes	31.1854	88	2.5282	0.8573	0.5647	99941	71627	64200	54428	0.103324
Bact_if3-Bact_ir17	BACT14_PCR	yes	22.0869	94	2.4864	0.8509	0.5473	96468	68358	62019	55157	0.135584
Bact_if3-Bact_ir2	BACT14_PCR	yes	34.1561	72	2.7371	0.8839	0.64	53297	34721	30459	28901	0.0638646
Bact_if3-Bact_ir3	BACT14_PCR	yes	29.6432	78	2.8545	0.8941	0.6552	53663	34553	31049	30253	0.081397
Bact_if3-Bact_ir4	BACT14_PCR	yes	30.41	74	2.7694	0.887	0.6434	52018	33276	29498	28435	0.0665763
Bact_if3-Bact_ir5	BACT14_PCR	yes	32.0234	73	2.7348	0.8835	0.6374	51295	34074	30382	29244	0.0600309
Bact_if3-Bact_ir6	BACT14_PCR	yes	28.6767	76	2.839	0.8932	0.6556	48544	31045	28166	27642	0.0778438
Bact_if3-Bact_ir7	BACT14_PCR	yes	36.3087	68	2.7267	0.8839	0.6462	45800	29519	25648	24293	0.0711581
Bact_if3-Bact_ir8	BACT14_PCR	yes	46.2729	75	2.6957	0.8786	0.6244	49686	32110	27235	24719	0.0712048
Bact_if3-Bact_ir9	BACT14_PCR	yes	32.1872	71	2.7998	0.8899	0.6568	47325	30763	27824	27319	0.073636
Bact_if4-Bact_ir1	BACT14_PCR	yes	35.5938	73	2.8274	0.8894	0.659	53171	34843	31212	28999	0.0472205
Bact_if4-Bact_ir10	BACT14_PCR	yes	28.7526	87	2.8824	0.8948	0.6454	57683	37649	34774	33251	0.057927
Bact_if4-Bact_ir11	BACT14_PCR	yes	39.0164	85	2.8322	0.8881	0.6375	64150	42533	37982	35185	0.0506335
Bact_if4-Bact_ir12	BACT14_PCR	yes	27.9881	90	2.8421	0.888	0.6316	68724	44851	40025	37221	0.0385712
Bact_if4-Bact_ir13	BACT14_PCR	yes	33.0566	96	2.5872	0.8573	0.5668	110679	74913	68066	59372	0.0959839
Bact_if4-Bact_ir14	BACT14_PCR	yes	25.7656	111	2.7994	0.8794	0.5944	109652	76187	70032	63603	0.053953
Bact_if4-Bact_ir15	BACT14_PCR	yes	19.1861	110	2.8496	0.8859	0.6062	111205	75531	71434	67830	0.0790593
Bact_if4-Bact_ir16	BACT14_PCR	yes	36.4114	96	2.5663	0.857	0.5622	100823	69819	62550	53074	0.0933657
Bact_if4-Bact_ir17	BACT14_PCR	yes	22.2228	100	2.545	0.855	0.5526	95812	65631	60096	53282	0.121932
Bact_if4-Bact_ir2	BACT14_PCR	yes	36.4345	84	2.7939	0.8848	0.6306	60034	39603	35014	32321	0.0456777
Bact_if4-Bact_ir3	BACT14_PCR	yes	29.6951	73	2.9024	0.8983	0.6765	52862	34439	31268	29502	0.0671841
Bact_if4-Bact_ir4	BACT14_PCR	yes	34.0642	79	2.7808	0.8813	0.6364	62762	40872	36067	33459	0.0445089
Bact_if4-Bact_ir5	BACT14_PCR	yes	34.1601	73	2.7846	0.885	0.649	52954	35383	32022	30197	0.0449764
Bact_if4-Bact_ir6	BACT14_PCR	yes	31.9156	78	2.8829	0.8957	0.6617	58221	38191	34745	32890	0.0560101
Bact_if4-Bact_ir7	BACT14_PCR	yes	38.0879	70	2.7196	0.874	0.6401	51472	34498	30050	27808	0.0474543
Bact_if4-Bact_ir8	BACT14_PCR	yes	48.4595	77	2.7234	0.8756	0.627	53266	35267	30319	26828	0.0468465
Bact_if4-Bact_ir9	BACT14_PCR	yes	34.2699	80	2.8646	0.8931	0.6537	62098	40993	37677	35921	0.0480621
Bact_if5-Bact_ir1	BACT14_PCR	yes	39.7972	74	2.8346	0.8927	0.6586	41994	27177	23974	23003	0.0695217
Bact_if5-Bact_ir10	BACT14_PCR	yes	31.4643	75	2.7836	0.8892	0.6447	58615	37549	34203	33662	0.0612932
Bact_if5-Bact_ir11	BACT14_PCR	yes	39.4257	81	2.8036	0.8889	0.638	66984	43749	38908	37559	0.0662958
Bact_if5-Bact_ir12	BACT14_PCR	yes	30.1044	78	2.7647	0.8826	0.6346	62766	40375	35698	33961	0.0554023
Bact_if5-Bact_ir13	BACT14_PCR	yes	32.6777	89	2.5292	0.8572	0.5635	104047	70032	63205	55886	0.105522
Bact_if5-Bact_ir14	BACT14_PCR	yes	28.1748	101	2.7794	0.8827	0.6022	105861	73977	66991	61152	0.0811632
Bact_if5-Bact_ir15	BACT14_PCR	yes	21.1152	103	2.8179	0.886	0.608	104625	72059	67759	65245	0.0944878
Bact_if5-Bact_ir16	BACT14_PCR	yes	35.136	92	2.5672	0.8626	0.5677	95614	67549	60348	51166	0.0987423
Bact_if5-Bact_ir17	BACT14_PCR	yes	24.4497	91	2.5143	0.856	0.5574	93118	66427	60488	54168	0.128945
Bact_if5-Bact_ir2	BACT14_PCR	yes	38.9665	68	2.8019	0.8894	0.664	44769	28979	25414	24046	0.0684464
Bact_if5-Bact_ir3	BACT14_PCR	yes	32.8561	67	2.8301	0.8936	0.6731	43301	27715	24624	23775	0.073636
Bact_if5-Bact_ir4	BACT14_PCR	yes	33.1017	82	2.8201	0.8896	0.64	55978	36589	32560	31099	0.0703633
Bact_if5-Bact_ir5	BACT14_PCR	yes	33.8765	69	2.7422	0.8848	0.6476	46259	29973	26537	25629	0.0599374
Bact_if5-Bact_ir6	BACT14_PCR	yes	33.2954	73	2.853	0.8948	0.665	47814	30769	27714	27142	0.0712516
Bact_if5-Bact_ir7	BACT14_PCR	yes	41.6542	72	2.7575	0.8837	0.6448	54870	35766	31297	29650	0.0634438
Bact_if5-Bact_ir8	BACT14_PCR	yes	53.1321	73	2.7187	0.8796	0.6337	44078	28532	24146	21943	0.066249
Bact_if5-Bact_ir9	BACT14_PCR	yes	36.9497	73	2.8377	0.8928	0.6614	43498	28208	25564	25055	0.0611062
Bact_if6-Bact_ir1	BACT14_PCR	yes	41.6043	78	2.8415	0.8906	0.6522	45513	30471	27278	26334	0.0691477
Bact_if6-Bact_ir10	BACT14_PCR	yes	31.1448	78	2.8428	0.8919	0.6525	56105	36925	34028	33567	0.0766749
Bact_if6-Bact_ir11	BACT14_PCR	yes	41.0931	83	2.8097	0.8876	0.6358	58059	39305	35221	33803	0.0661087
Bact_if6-Bact_ir12	BACT14_PCR	yes	32.1417	80	2.7881	0.8816	0.6363	48631	32236	28550	27278	0.0520828
Bact_if6-Bact_ir13	BACT14_PCR	yes	32.5447	89	2.519	0.8513	0.5612	98140	68513	62549	55228	0.118192
Bact_if6-Bact_ir14	BACT14_PCR	yes	24.658	99	2.7524	0.8765	0.599	98079	69570	64059	59567	0.0634906
Bact_if6-Bact_ir15	BACT14_PCR	yes	20.9011	110	2.8082	0.8819	0.5974	103391	72544	68393	66143	0.0780775
Bact_if6-Bact_ir16	BACT14_PCR	yes	36.3015	97	2.5629	0.8575	0.5602	90435	64868	58415	50538	0.0986021
Bact_if6-Bact_ir17	BACT14_PCR	yes	23.3103	94	2.5007	0.85	0.5504	82196	59015	53939	48924	0.141054
Bact_if6-Bact_ir2	BACT14_PCR	yes	47.6048	73	2.7917	0.8862	0.6507	49276	32784	28755	27315	0.0585348
Bact_if6-Bact_ir3	BACT14_PCR	yes	34.3617	77	2.8821	0.8969	0.6635	47439	31676	28586	27810	0.0862593
Bact_if6-Bact_ir4	BACT14_PCR	yes	37.7604	82	2.7948	0.8829	0.6342	68603	46450	41433	39576	0.0567581
Bact_if6-Bact_ir5	BACT14_PCR	yes	35.6896	75	2.794	0.8845	0.6471	49912	33688	30085	28974	0.0497452
Bact_if6-Bact_ir6	BACT14_PCR	yes	36.6901	83	2.8892	0.896	0.6538	49956	32942	29916	29086	0.0764879
Bact_if6-Bact_ir7	BACT14_PCR	yes	51.1033	68	2.7104	0.8766	0.6423	47697	32364	28168	26590	0.0480621
Bact_if6-Bact_ir8	BACT14_PCR	yes	50.7678	75	2.725	0.8769	0.6312	51728	34661	29218	26257	0.0595633
Bact_if6-Bact_ir9	BACT14_PCR	yes	36.1869	80	2.8325	0.8906	0.6464	54641	36871	33535	32944	0.0730282
Bact_if7-Bact_ir1	BACT14_PCR	yes	41.8938	75	2.7912	0.8876	0.6465	48669	31893	28434	27128	0.0419842
Bact_if7-Bact_ir10	BACT14_PCR	yes	37.1413	82	2.86	0.895	0.649	52562	34011	31246	30753	0.0569452
Bact_if7-Bact_ir11	BACT14_PCR	yes	41.9358	74	2.7811	0.886	0.6461	56614	37234	33103	31613	0.0453037
Bact_if7-Bact_ir12	BACT14_PCR	yes	33.0469	66	2.6803	0.8707	0.6397	40948	26289	22831	21389	0.0419374
Bact_if7-Bact_ir13	BACT14_PCR	yes	32.429	97	2.5017	0.848	0.5469	103022	70453	63809	55541	0.110805
Bact_if7-Bact_ir14	BACT14_PCR	yes	25.8582	103	2.6941	0.8711	0.5813	102616	71580	65019	59140	0.0543737
Bact_if7-Bact_ir15	BACT14_PCR	yes	23.6862	113	2.7631	0.8765	0.5845	113514	77792	72704	68750	0.061714
Bact_if7-Bact_ir16	BACT14_PCR	yes	36.0557	91	2.5121	0.8537	0.5569	94005	65895	58907	50004	0.108233
Bact_if7-Bact_ir17	BACT14_PCR	yes	18.3995	92	2.4199	0.8417	0.5352	92046	65077	58974	51387	0.13722
Bact_if7-Bact_ir2	BACT14_PCR	yes	47.6647	77	2.7783	0.8832	0.6396	39308	25633	22676	21483	0.0455842
Bact_if7-Bact_ir3	BACT14_PCR	yes	35.8254	71	2.8582	0.8956	0.6705	46380	29784	26683	25947	0.0513816
Bact_if7-Bact_ir4	BACT14_PCR	yes	38.3195	79	2.7718	0.883	0.6344	51770	33949	29992	28556	0.0339427
Bact_if7-Bact_ir5	BACT14_PCR	yes	43.1818	75	2.7347	0.8811	0.6334	48647	32064	28677	27646	0.0347375
Bact_if7-Bact_ir6	BACT14_PCR	yes	37.7624	81	2.8543	0.8931	0.6495	61289	39845	36130	35222	0.0510075
Bact_if7-Bact_ir7	BACT14_PCR	yes	50.654	81	2.6912	0.872	0.6124	53272	35332	30633	28629	0.0491842
Bact_if7-Bact_ir8	BACT14_PCR	yes	57.4972	73	2.7177	0.8767	0.6334	53493	34785	29747	26951	0.0472673
Bact_if7-Bact_ir9	BACT14_PCR	yes	38.1298	74	2.8109	0.8903	0.6531	48234	31491	28694	28162	0.05054
Bact_if8-Bact_ir1	BACT14_PCR	yes	42.7026	76	2.7701	0.8825	0.6396	52615	33453	29528	27768	0.053766
Bact_if8-Bact_ir10	BACT14_PCR	yes	29.2957	78	2.7876	0.8865	0.6398	64427	39308	35780	35091	0.0547478
Bact_if8-Bact_ir11	BACT14_PCR	yes	43.1678	81	2.7411	0.881	0.6238	61531	39758	34778	32442	0.058114
Bact_if8-Bact_ir12	BACT14_PCR	yes	22.7321	72	2.69	0.8728	0.629	53210	34871	30451	28247	0.0496517
Bact_if8-Bact_ir13	BACT14_PCR	yes	30.9656	91	2.4607	0.8447	0.5455	113314	76330	68770	58213	0.13334
Bact_if8-Bact_ir14	BACT14_PCR	yes	25.6586	103	2.6878	0.8719	0.5799	116977	76784	68881	61387	0.0712983
Bact_if8-Bact_ir15	BACT14_PCR	yes	21.3783	112	2.7701	0.8791	0.5871	126864	85391	78949	73616	0.0914956
Bact_if8-Bact_ir16	BACT14_PCR	yes	31.7118	93	2.5237	0.8563	0.5568	109450	76534	68611	57103	0.111085
Bact_if8-Bact_ir17	BACT14_PCR	yes	7.66983	105	2.4069	0.8347	0.5172	100082	69010	63341	55587	0.168545
Bact_if8-Bact_ir2	BACT14_PCR	yes	41.7301	79	2.724	0.8774	0.6234	50404	33121	29130	27062	0.058675
Bact_if8-Bact_ir3	BACT14_PCR	yes	37.1833	75	2.8162	0.8885	0.6523	51982	33737	29896	28503	0.0653607
Bact_if8-Bact_ir4	BACT14_PCR	yes	41.6882	79	2.6875	0.8711	0.6151	58242	37543	32674	30373	0.0480621
Bact_if8-Bact_ir5	BACT14_PCR	yes	40.4082	74	2.6991	0.8775	0.6271	50829	33056	29069	27423	0.0525504
Bact_if8-Bact_ir6	BACT14_PCR	yes	36.3646	87	2.8318	0.8875	0.6341	54923	35660	31780	30436	0.058114
Bact_if8-Bact_ir7	BACT14_PCR	yes	46.3708	78	2.6607	0.8684	0.6107	55095	36491	31415	28754	0.0637711
Bact_if8-Bact_ir8	BACT14_PCR	yes	53.7232	69	2.6523	0.8741	0.6264	50271	32893	27639	24659	0.0635373
Bact_if8-Bact_ir9	BACT14_PCR	yes	37.974	87	2.8386	0.8901	0.6356	62516	40373	36259	34978	0.0532517
Bact_if1-Bact_ir1	BACT19_noPCR	no	44.3312	49	2.15642	0.756832	0.55409	92838	55990	49345	46645	0
Bact_if1-Bact_ir10	BACT19_noPCR	no	32.9036	44	2.2477	0.7692	0.594	93493	55368	47559	46755	0.0536059
Bact_if1-Bact_ir11	BACT19_noPCR	no	40.205	39	2.1428	0.7527	0.5849	74983	45318	38671	37236	0.0380088
Bact_if1-Bact_ir12	BACT19_noPCR	no	54.3457	36	2.1523	0.7671	0.6006	66813	40041	34743	32921	0.0309027
Bact_if1-Bact_ir13	BACT19_noPCR	no	24.0535	77	2.5469	0.8309	0.5863	373350	253943	223028	205810	0.194381
Bact_if1-Bact_ir14	BACT19_noPCR	no	19.3886	73	2.33	0.7617	0.5431	333218	230281	202981	195797	0.0778762
Bact_if1-Bact_ir15	BACT19_noPCR	no	15.8226	69	2.4906	0.8017	0.5882	398547	273372	231981	227728	0.117343
Bact_if1-Bact_ir16	BACT19_noPCR	no	26.6419	80	2.5008	0.8059	0.5707	333387	231500	190508	172088	0.0988302
Bact_if1-Bact_ir17	BACT19_noPCR	no	1.62825	72	2.3999	0.8235	0.5612	294377	205945	191239	188053	0.282789
Bact_if1-Bact_ir2	BACT19_noPCR	no	44.0179	44	2.0802	0.7336	0.5497	85286	51562	41744	39221	0.0465726
Bact_if1-Bact_ir3	BACT19_noPCR	no	36.7562	40	2.2261	0.7756	0.6035	81796	49712	43625	42134	0.0380453
Bact_if1-Bact_ir4	BACT19_noPCR	no	37.8793	45	2.146	0.7517	0.5637	112698	68333	60273	57235	0.031923
Bact_if1-Bact_ir5	BACT19_noPCR	no	36.3392	43	2.1942	0.7663	0.5834	87858	54325	47581	45274	0.0367334
Bact_if1-Bact_ir6	BACT19_noPCR	no	35.3551	42	2.1881	0.7563	0.5854	99625	60130	51538	49254	0.0510185
Bact_if1-Bact_ir7	BACT19_noPCR	no	44.0642	39	2.0843	0.7377	0.5689	67656	43125	35870	33167	0.0589629
Bact_if1-Bact_ir8	BACT19_noPCR	no	48.4155	34	1.9334	0.6967	0.5483	66611	40919	33390	30873	0.0792974
Bact_if1-Bact_ir9	BACT19_noPCR	no	31.7452	42	2.2432	0.78	0.6002	83589	50563	45486	44315	0.0436937
Bact_if2-Bact_ir1	BACT19_noPCR	no	34.1503	44	2.19673	0.763137	0.580502	97430	59170	53364	51230	0.0259466
Bact_if2-Bact_ir10	BACT19_noPCR	no	28.0096	43	2.2752	0.7804	0.6049	101754	57886	49873	49348	0.0638825
Bact_if2-Bact_ir11	BACT19_noPCR	no	35.0064	43	2.1947	0.7597	0.5835	88399	53166	45661	44124	0.0432929
Bact_if2-Bact_ir12	BACT19_noPCR	no	42.0435	39	2.1105	0.7479	0.5761	69764	41611	36957	35320	0.0296272
Bact_if2-Bact_ir13	BACT19_noPCR	no	21.9481	72	2.5618	0.8383	0.599	406463	271034	238254	222767	0.212237
Bact_if2-Bact_ir14	BACT19_noPCR	no	19.1485	69	2.4252	0.7824	0.5728	367638	246505	217089	211135	0.0956962
Bact_if2-Bact_ir15	BACT19_noPCR	no	14.7902	69	2.5489	0.8179	0.602	419338	280836	237546	233261	0.13724
Bact_if2-Bact_ir16	BACT19_noPCR	no	28.302	73	2.5106	0.8054	0.5851	324157	225840	186628	168690	0.106592
Bact_if2-Bact_ir17	BACT19_noPCR	no	16.2564	70	2.5148	0.8457	0.5919	313830	217600	195999	188335	0.287271
Bact_if2-Bact_ir2	BACT19_noPCR	no	43.3361	40	2.134	0.7539	0.5785	85346	52722	43684	41757	0.0311578
Bact_if2-Bact_ir3	BACT19_noPCR	no	33.5016	42	2.2184	0.7759	0.5935	84217	51562	46028	44732	0.0337087
Bact_if2-Bact_ir4	BACT19_noPCR	no	40.8736	48	2.1949	0.7614	0.567	101545	62115	54501	51818	0.0374257
Bact_if2-Bact_ir5	BACT19_noPCR	no	37.7249	37	2.1856	0.7644	0.6053	73430	45296	39098	37704	0.0436573
Bact_if2-Bact_ir6	BACT19_noPCR	no	32.9213	47	2.2167	0.7624	0.5757	112726	68294	59815	57507	0.0377173
Bact_if2-Bact_ir7	BACT19_noPCR	no	41.1869	45	2.1724	0.7506	0.5707	85366	54830	46096	43562	0.0584891
Bact_if2-Bact_ir8	BACT19_noPCR	no	54.0531	42	2.0337	0.7257	0.5441	78395	47496	39244	36452	0.0484312
Bact_if2-Bact_ir9	BACT19_noPCR	no	30.3286	41	2.2731	0.7902	0.6121	70646	41945	37694	37331	0.0572865
Bact_if3-Bact_ir1	BACT19_noPCR	no	37.3608	42	2.167	0.7605	0.5798	87732	54369	47480	46441	0.0454065
Bact_if3-Bact_ir10	BACT19_noPCR	no	24.5233	41	2.2711	0.7776	0.6116	91331	56281	49164	48529	0.0797711
Bact_if3-Bact_ir11	BACT19_noPCR	no	41.0369	36	2.1536	0.7644	0.601	61311	37926	32819	32294	0.0531686
Bact_if3-Bact_ir12	BACT19_noPCR	no	30.0858	33	2.0972	0.7508	0.5998	56353	34361	30750	29938	0.0403775
Bact_if3-Bact_ir13	BACT19_noPCR	no	20.8375	76	2.5898	0.8461	0.598	341388	231526	203912	195216	0.224263
Bact_if3-Bact_ir14	BACT19_noPCR	no	17.0604	65	2.3742	0.7779	0.5688	308976	206173	181898	178303	0.0938741
Bact_if3-Bact_ir15	BACT19_noPCR	no	11.846	69	2.5007	0.8101	0.5906	356734	245338	207009	204345	0.132211
Bact_if3-Bact_ir16	BACT19_noPCR	no	26.2804	76	2.4803	0.803	0.5727	270880	187444	154813	142542	0.10918
Bact_if3-Bact_ir17	BACT19_noPCR	no	10.3392	69	2.5114	0.8478	0.5931	270586	184374	166128	161339	0.298131
Bact_if3-Bact_ir2	BACT19_noPCR	no	35.5669	39	2.2332	0.7804	0.6096	67736	42350	35919	35228	0.0544805
Bact_if3-Bact_ir3	BACT19_noPCR	no	30.6375	37	2.2698	0.7959	0.6286	70975	44098	39327	38715	0.0673445
Bact_if3-Bact_ir4	BACT19_noPCR	no	35.258	35	2.1528	0.7739	0.6055	69772	42410	36759	35951	0.0581976
Bact_if3-Bact_ir5	BACT19_noPCR	no	39.9182	33	2.2059	0.7836	0.6309	57891	36878	32318	31533	0.0619511
Bact_if3-Bact_ir6	BACT19_noPCR	no	26.7386	42	2.2661	0.7789	0.6063	90815	55889	49070	48406	0.0794067
Bact_if3-Bact_ir7	BACT19_noPCR	no	31.4098	38	2.339	0.8148	0.643	62385	39656	34966	34659	0.102183
Bact_if3-Bact_ir8	BACT19_noPCR	no	58.892	35	2.0055	0.7152	0.5641	56522	35181	29315	27441	0.0649393
Bact_if3-Bact_ir9	BACT19_noPCR	no	25.7788	41	2.262	0.7885	0.6091	72942	44812	40774	40265	0.0658139
Bact_if4-Bact_ir1	BACT19_noPCR	no	31.4473	44	2.2576	0.7758	0.5966	100773	59843	51995	49022	0.0624613
Bact_if4-Bact_ir10	BACT19_noPCR	no	22.416	47	2.3655	0.7993	0.6144	102753	60208	53471	51669	0.0886629
Bact_if4-Bact_ir11	BACT19_noPCR	no	33.8877	48	2.1864	0.7604	0.5648	78689	47142	40414	38199	0.0476659
Bact_if4-Bact_ir12	BACT19_noPCR	no	29.5465	38	2.1351	0.7501	0.587	62096	36271	32452	30953	0.0333807
Bact_if4-Bact_ir13	BACT19_noPCR	no	20.3979	72	2.6816	0.8622	0.627	395196	260189	229102	215268	0.241026
Bact_if4-Bact_ir14	BACT19_noPCR	no	14.9001	67	2.5151	0.8087	0.5982	358370	236231	207579	199442	0.12208
Bact_if4-Bact_ir15	BACT19_noPCR	no	10.6487	68	2.6241	0.8363	0.6219	409493	271259	226820	219218	0.154987
Bact_if4-Bact_ir16	BACT19_noPCR	no	24.4873	74	2.5815	0.8232	0.5998	342099	231229	190136	172957	0.126453
Bact_if4-Bact_ir17	BACT19_noPCR	no	10.8887	74	2.5299	0.8544	0.5878	339258	225432	203015	195329	0.313618
Bact_if4-Bact_ir2	BACT19_noPCR	no	33.2346	45	2.2508	0.7768	0.5913	91431	55112	45664	43038	0.0459167
Bact_if4-Bact_ir3	BACT19_noPCR	no	41.5002	38	2.1943	0.7727	0.6032	78675	47299	41170	38863	0.0389563
Bact_if4-Bact_ir4	BACT19_noPCR	no	34.1084	49	2.2998	0.7921	0.5909	95685	56537	49418	47015	0.0710251
Bact_if4-Bact_ir5	BACT19_noPCR	no	33.217	41	2.3078	0.7994	0.6214	73812	44426	39092	37287	0.0716082
Bact_if4-Bact_ir6	BACT19_noPCR	no	29.1967	44	2.279	0.7822	0.6022	100475	59462	51491	49571	0.0690208
Bact_if4-Bact_ir7	BACT19_noPCR	no	36.7099	44	2.2771	0.7823	0.6017	75435	47392	40633	38615	0.0596188
Bact_if4-Bact_ir8	BACT19_noPCR	no	54.6555	34	2.0648	0.7368	0.5855	67888	40719	33249	30586	0.0436937
Bact_if4-Bact_ir9	BACT19_noPCR	no	20.9421	49	2.3782	0.7982	0.6111	94733	56565	49675	47751	0.0920885
Bact_if5-Bact_ir1	BACT19_noPCR	no	29.4129	37	2.1611	0.7572	0.5985	100965	61731	53589	52256	0.0551365
Bact_if5-Bact_ir10	BACT19_noPCR	no	25.9112	40	2.2253	0.7699	0.6033	85201	51096	45197	44837	0.0559382
Bact_if5-Bact_ir11	BACT19_noPCR	no	32.1799	39	2.1387	0.7534	0.5838	78796	48112	41704	40509	0.0440946
Bact_if5-Bact_ir12	BACT19_noPCR	no	25.7419	39	2.0272	0.7117	0.5533	62990	37735	32776	31408	0.0774753
Bact_if5-Bact_ir13	BACT19_noPCR	no	17.9946	71	2.5541	0.8378	0.5992	373693	245790	216151	207151	0.209285
Bact_if5-Bact_ir14	BACT19_noPCR	no	14.6687	68	2.3156	0.7651	0.5488	335418	227731	200342	196448	0.0825407
Bact_if5-Bact_ir15	BACT19_noPCR	no	10.8251	66	2.4556	0.8005	0.5861	400229	273138	231718	229136	0.112933
Bact_if5-Bact_ir16	BACT19_noPCR	no	22.6827	81	2.4401	0.7966	0.5553	338430	232248	190636	173286	0.0988302
Bact_if5-Bact_ir17	BACT19_noPCR	no	10.0818	70	2.4843	0.8415	0.5847	329769	227534	205651	198549	0.286506
Bact_if5-Bact_ir2	BACT19_noPCR	no	34.4879	40	2.1603	0.7624	0.5856	77139	47405	39625	38618	0.0350206
Bact_if5-Bact_ir3	BACT19_noPCR	no	29.8167	37	2.2017	0.7767	0.6097	74858	45675	40776	39870	0.0392114
Bact_if5-Bact_ir4	BACT19_noPCR	no	36.1296	45	2.2103	0.7622	0.5806	91815	56281	48395	46417	0.0564484
Bact_if5-Bact_ir5	BACT19_noPCR	no	36.8246	36	2.2212	0.7821	0.6198	70886	43734	38461	37105	0.0595095
Bact_if5-Bact_ir6	BACT19_noPCR	no	31.7827	43	2.2143	0.7724	0.5887	87910	53324	47671	46967	0.0466455
Bact_if5-Bact_ir7	BACT19_noPCR	no	40.675	36	2.2001	0.7707	0.6139	71867	45840	38370	36934	0.0655953
Bact_if5-Bact_ir8	BACT19_noPCR	no	47.5108	34	1.9908	0.7133	0.5646	72136	44084	36305	33712	0.064502
Bact_if5-Bact_ir9	BACT19_noPCR	no	21.518	40	2.2441	0.7885	0.6083	76656	46488	42359	42055	0.0604934
Bact_if6-Bact_ir1	BACT19_noPCR	no	36.4363	45	1.8849	0.652	0.4952	128440	85779	79449	77231	0.192923
Bact_if6-Bact_ir10	BACT19_noPCR	no	25.4963	52	1.9498	0.6704	0.4935	137459	89494	84510	83725	0.176852
Bact_if6-Bact_ir11	BACT19_noPCR	no	38.2964	46	1.8364	0.6317	0.4796	111549	74427	66985	65046	0.214825
Bact_if6-Bact_ir12	BACT19_noPCR	no	18.7286	40	1.6969	0.5917	0.46	92091	59903	55813	53987	0.235924
Bact_if6-Bact_ir13	BACT19_noPCR	no	17.9946	75	2.3891	0.784	0.5533	395291	269911	241935	231765	0.154951
Bact_if6-Bact_ir14	BACT19_noPCR	no	14.9434	68	2.1888	0.7153	0.5187	373223	255146	229595	226309	0.126125
Bact_if6-Bact_ir15	BACT19_noPCR	no	10.7065	71	2.2772	0.7386	0.5342	438442	302962	261501	258624	0.127656
Bact_if6-Bact_ir16	BACT19_noPCR	no	24.4208	78	2.2943	0.7423	0.5266	353629	249594	213366	196718	0.119383
Bact_if6-Bact_ir17	BACT19_noPCR	no	8.65025	68	2.3786	0.8062	0.5637	338573	235104	215863	210226	0.231661
Bact_if6-Bact_ir2	BACT19_noPCR	no	35.8714	45	1.8646	0.6465	0.4898	112448	74918	66014	64186	0.20094
Bact_if6-Bact_ir3	BACT19_noPCR	no	23.9827	45	2.0469	0.7058	0.5377	117848	78462	73183	72192	0.138187
Bact_if6-Bact_ir4	BACT19_noPCR	no	35.258	51	1.9815	0.6774	0.504	129412	85508	78985	76442	0.163186
Bact_if6-Bact_ir5	BACT19_noPCR	no	33.5744	40	1.891	0.6588	0.5126	101123	67621	61982	60330	0.189825
Bact_if6-Bact_ir6	BACT19_noPCR	no	32.3101	47	1.9347	0.6679	0.5025	132411	87834	81729	80516	0.182574
Bact_if6-Bact_ir7	BACT19_noPCR	no	37.1446	51	1.9152	0.6573	0.4871	116393	79595	71540	68801	0.184942
Bact_if6-Bact_ir8	BACT19_noPCR	no	62.2217	40	1.6505	0.5831	0.4474	91297	61838	54186	51187	0.258773
Bact_if6-Bact_ir9	BACT19_noPCR	no	22.864	46	1.9832	0.6845	0.518	115324	76142	71406	70633	0.161656
Bact_if7-Bact_ir1	BACT19_noPCR	no	36.4495	40	2.2079	0.7756	0.5985	76886	47886	43227	42417	0.0380088
Bact_if7-Bact_ir10	BACT19_noPCR	no	26.1451	47	2.2979	0.7812	0.5968	93856	57436	50550	49733	0.0671258
Bact_if7-Bact_ir11	BACT19_noPCR	no	35.4191	42	2.1255	0.7398	0.5687	97243	60330	51742	49047	0.0477752
Bact_if7-Bact_ir12	BACT19_noPCR	no	23.528	42	2.0181	0.7068	0.5399	68853	41808	36099	34198	0.0795889
Bact_if7-Bact_ir13	BACT19_noPCR	no	21.3957	74	2.4922	0.8183	0.579	341289	240362	213555	201559	0.17882
Bact_if7-Bact_ir14	BACT19_noPCR	no	19.0213	67	2.2777	0.7468	0.5417	335577	238780	210394	204789	0.0922707
Bact_if7-Bact_ir15	BACT19_noPCR	no	13.2573	69	2.4792	0.7974	0.5855	397682	281078	239781	236477	0.116104
Bact_if7-Bact_ir16	BACT19_noPCR	no	25.8177	74	2.4461	0.7878	0.5683	329382	232943	193882	177471	0.0913232
Bact_if7-Bact_ir17	BACT19_noPCR	no	11.0854	70	2.4492	0.8293	0.5765	337960	242213	219795	210914	0.262381
Bact_if7-Bact_ir2	BACT19_noPCR	no	42.8992	35	2.1451	0.7607	0.6033	70573	44331	36393	35327	0.0400131
Bact_if7-Bact_ir3	BACT19_noPCR	no	29.6689	36	2.2228	0.7816	0.6203	82530	51641	46377	45342	0.045698
Bact_if7-Bact_ir4	BACT19_noPCR	no	32.8065	43	2.244	0.7751	0.5966	89444	55728	49752	48130	0.0457709
Bact_if7-Bact_ir5	BACT19_noPCR	no	33.356	43	2.2511	0.7823	0.5985	76225	47998	42698	41402	0.045115
Bact_if7-Bact_ir6	BACT19_noPCR	no	31.3149	46	2.2517	0.773	0.5881	99483	62048	54281	53086	0.0521482
Bact_if7-Bact_ir7	BACT19_noPCR	no	38.7686	45	2.1008	0.7389	0.5519	83803	54718	47198	44481	0.0502533
Bact_if7-Bact_ir8	BACT19_noPCR	no	52.9697	39	2.0458	0.7275	0.5584	65789	41216	33940	31894	0.0530228
Bact_if7-Bact_ir9	BACT19_noPCR	no	25.1323	46	2.2779	0.7858	0.595	81986	50727	44990	44497	0.0544076
Bact_if8-Bact_ir1	BACT19_noPCR	no	39.6313	52	2.2316	0.7654	0.5648	113244	67341	58153	54703	0.0452972
Bact_if8-Bact_ir10	BACT19_noPCR	no	27.0674	42	2.2785	0.7815	0.6096	92993	53412	46550	45892	0.0676725
Bact_if8-Bact_ir11	BACT19_noPCR	no	33.1066	44	2.1248	0.744	0.5615	106674	63851	55130	51975	0.0495609
Bact_if8-Bact_ir12	BACT19_noPCR	no	14.9965	42	2.1664	0.751	0.5796	71514	43051	38352	38019	0.0619147
Bact_if8-Bact_ir13	BACT19_noPCR	no	23.1888	77	2.5428	0.8364	0.5854	400756	265301	232054	215038	0.20145
Bact_if8-Bact_ir14	BACT19_noPCR	no	21.6271	70	2.3143	0.7622	0.5447	369876	232607	204109	197651	0.0863307
Bact_if8-Bact_ir15	BACT19_noPCR	no	15.8024	73	2.4936	0.8029	0.5812	453263	298714	253728	249442	0.127218
Bact_if8-Bact_ir16	BACT19_noPCR	no	25.5834	80	2.4899	0.8057	0.5682	358210	244291	203685	187534	0.109544
Bact_if8-Bact_ir17	BACT19_noPCR	no	12.8149	69	2.4631	0.8378	0.5817	318379	212399	191568	183749	0.277978
Bact_if8-Bact_ir2	BACT19_noPCR	no	44.6511	46	2.1527	0.7463	0.5623	86643	53278	43218	40642	0.0549543
Bact_if8-Bact_ir3	BACT19_noPCR	no	33.4244	39	2.1832	0.7673	0.5959	100893	62026	54992	52451	0.0295179
Bact_if8-Bact_ir4	BACT19_noPCR	no	48.3294	53	2.1955	0.7646	0.553	101059	60120	53069	50167	0.0272585
Bact_if8-Bact_ir5	BACT19_noPCR	no	39.9248	41	2.1805	0.7559	0.5872	93198	56458	47712	45462	0.0612223
Bact_if8-Bact_ir6	BACT19_noPCR	no	33.3471	46	2.16	0.7504	0.5642	119834	72910	64562	61517	0.0445683
Bact_if8-Bact_ir7	BACT19_noPCR	no	37.1799	44	2.1469	0.7448	0.5673	98420	62557	52562	48924	0.0551729
Bact_if8-Bact_ir8	BACT19_noPCR	no	49.287	38	1.9459	0.6911	0.535	91659	56326	45358	40875	0.0905944
Bact_if8-Bact_ir9	BACT19_noPCR	no	22.6896	44	2.2412	0.7703	0.5923	94572	56844	49867	47864	0.0521847
Bact_if1-Bact_ir1	BACT19_PCR	yes	44.3312	39	2.16258	0.761028	0.590294	67735	43441	36032	34136	0
Bact_if1-Bact_ir10	BACT19_PCR	yes	32.9036	41	2.326	0.7997	0.6263	61303	38287	32835	32267	0.0647301
Bact_if1-Bact_ir11	BACT19_PCR	yes	40.205	37	2.2405	0.784	0.6205	48314	30707	24831	23892	0.050005
Bact_if1-Bact_ir12	BACT19_PCR	yes	54.3457	37	2.186	0.7692	0.6054	49169	31457	26295	24904	0.0273897
Bact_if1-Bact_ir13	BACT19_PCR	yes	24.0535	56	2.4885	0.8254	0.6182	127297	70282	60718	58077	0.155041
Bact_if1-Bact_ir14	BACT19_PCR	yes	19.3886	50	2.1989	0.7515	0.5621	115205	66847	58728	57780	0.0587496
Bact_if1-Bact_ir15	BACT19_PCR	yes	15.8226	47	2.3038	0.7844	0.5984	126995	66895	56760	56524	0.0802091
Bact_if1-Bact_ir16	BACT19_PCR	yes	26.6419	56	2.3401	0.7913	0.5813	118190	67783	55817	52191	0.0697558
Bact_if1-Bact_ir17	BACT19_PCR	yes	1.62825	52	2.3704	0.8225	0.5999	100864	60166	55723	55263	0.276259
Bact_if1-Bact_ir2	BACT19_PCR	yes	44.0179	37	2.1066	0.7431	0.5834	64550	41804	32410	30367	0.0349784
Bact_if1-Bact_ir3	BACT19_PCR	yes	36.7562	36	2.1187	0.7454	0.5912	62389	39782	33651	32600	0.0316615
Bact_if1-Bact_ir4	BACT19_PCR	yes	37.8793	48	2.2467	0.7783	0.5804	78208	50020	41779	39717	0.0389486
Bact_if1-Bact_ir5	BACT19_PCR	yes	36.3392	42	2.2717	0.7932	0.6078	66807	43562	37092	35329	0.0525178
Bact_if1-Bact_ir6	BACT19_PCR	yes	35.3551	42	2.2097	0.7687	0.5912	71492	45687	38756	36924	0.0224143
Bact_if1-Bact_ir7	BACT19_PCR	yes	44.0642	33	2.1327	0.7669	0.61	47958	31738	26481	24590	0.0446276
Bact_if1-Bact_ir8	BACT19_PCR	yes	48.4155	38	2.0599	0.7348	0.5663	49397	31553	25253	23347	0.0588501
Bact_if1-Bact_ir9	BACT19_PCR	yes	31.7452	39	2.2654	0.7867	0.6184	61393	39417	33654	32894	0.0476932
Bact_if2-Bact_ir1	BACT19_PCR	yes	34.1503	43	2.13825	0.744736	0.568503	70129	46215	39877	38656	0.0386974
Bact_if2-Bact_ir10	BACT19_PCR	yes	28.0096	41	2.2694	0.7828	0.6111	66459	41177	35909	35628	0.0555835
Bact_if2-Bact_ir11	BACT19_PCR	yes	35.0064	34	2.1806	0.7689	0.6184	56845	36972	30824	30101	0.0359835
Bact_if2-Bact_ir12	BACT19_PCR	yes	42.0435	37	2.0418	0.7256	0.5654	49272	31973	27209	26175	0.0492512
Bact_if2-Bact_ir13	BACT19_PCR	yes	21.9481	57	2.5001	0.8363	0.6184	133554	74091	64937	62393	0.172731
Bact_if2-Bact_ir14	BACT19_PCR	yes	19.1485	52	2.273	0.7709	0.5753	121553	70553	61696	61107	0.0562368
Bact_if2-Bact_ir15	BACT19_PCR	yes	14.7902	50	2.3698	0.8046	0.6058	128454	68604	58059	57935	0.0926726
Bact_if2-Bact_ir16	BACT19_PCR	yes	28.302	54	2.3519	0.7938	0.5896	110513	65350	54050	50697	0.0673937
Bact_if2-Bact_ir17	BACT19_PCR	yes	16.2564	58	2.4738	0.8444	0.6093	104890	63069	56745	55358	0.25892
Bact_if2-Bact_ir2	BACT19_PCR	yes	43.3361	40	2.1149	0.7435	0.5733	61650	40914	32713	31275	0.0362851
Bact_if2-Bact_ir3	BACT19_PCR	yes	33.5016	36	2.0936	0.7347	0.5842	61839	39964	34483	33530	0.0459845
Bact_if2-Bact_ir4	BACT19_PCR	yes	40.8736	42	2.1594	0.7582	0.5777	68083	44180	37622	35962	0.0287466
Bact_if2-Bact_ir5	BACT19_PCR	yes	37.7249	38	2.1876	0.7649	0.6014	54022	35930	30233	29314	0.0281938
Bact_if2-Bact_ir6	BACT19_PCR	yes	32.9213	39	2.1543	0.7545	0.588	77791	50787	43529	41990	0.0318625
Bact_if2-Bact_ir7	BACT19_PCR	yes	41.1869	39	2.1904	0.7708	0.5979	58832	39815	33678	32094	0.0326666
Bact_if2-Bact_ir8	BACT19_PCR	yes	54.0531	34	2.0203	0.7187	0.5729	57409	37371	29351	27327	0.057845
Bact_if2-Bact_ir9	BACT19_PCR	yes	30.3286	35	2.2245	0.7793	0.6257	51097	33167	28712	28282	0.0446779
Bact_if3-Bact_ir1	BACT19_PCR	yes	37.3608	36	2.181	0.7672	0.6086	64026	41309	35317	34455	0.0340738
Bact_if3-Bact_ir10	BACT19_PCR	yes	24.5233	39	2.3251	0.7977	0.6347	62649	40442	35124	34899	0.0753342
Bact_if3-Bact_ir11	BACT19_PCR	yes	41.0369	36	2.2576	0.7941	0.63	40517	25925	22462	22129	0.0650819
Bact_if3-Bact_ir12	BACT19_PCR	yes	30.0858	30	2.096	0.7555	0.6162	40521	25756	22523	22031	0.0295507
Bact_if3-Bact_ir13	BACT19_PCR	yes	20.8375	50	2.5359	0.8442	0.6482	112570	62009	53827	52727	0.180068
Bact_if3-Bact_ir14	BACT19_PCR	yes	17.0604	45	2.2652	0.7759	0.5951	101337	55503	48146	47870	0.0582471
Bact_if3-Bact_ir15	BACT19_PCR	yes	11.846	45	2.3593	0.8042	0.6198	110104	59478	50129	50120	0.0820685
Bact_if3-Bact_ir16	BACT19_PCR	yes	26.2804	46	2.2905	0.7915	0.5983	92552	52626	42836	40798	0.0585989
Bact_if3-Bact_ir17	BACT19_PCR	yes	10.3392	41	2.3882	0.8408	0.6431	88468	49717	43535	42884	0.261634
Bact_if3-Bact_ir2	BACT19_PCR	yes	35.5669	35	2.2397	0.7895	0.63	50790	32903	27780	27318	0.0547291
Bact_if3-Bact_ir3	BACT19_PCR	yes	30.6375	37	2.1885	0.7715	0.6061	55371	35653	32028	31520	0.0385968
Bact_if3-Bact_ir4	BACT19_PCR	yes	35.258	33	2.2295	0.7913	0.6376	50232	31899	27705	27064	0.0636245
Bact_if3-Bact_ir5	BACT19_PCR	yes	39.9182	33	2.2558	0.7918	0.6452	44205	29121	24537	23727	0.0673435
Bact_if3-Bact_ir6	BACT19_PCR	yes	26.7386	37	2.2668	0.7902	0.6278	63663	40433	35085	34907	0.0504573
Bact_if3-Bact_ir7	BACT19_PCR	yes	31.4098	35	2.3574	0.82	0.6631	45492	30014	25619	25400	0.108905
Bact_if3-Bact_ir8	BACT19_PCR	yes	58.892	32	2.0035	0.7188	0.5781	42238	27317	21272	19898	0.0675445
Bact_if3-Bact_ir9	BACT19_PCR	yes	25.7788	36	2.2815	0.8032	0.6367	53327	34415	30947	30628	0.0751332
Bact_if4-Bact_ir1	BACT19_PCR	yes	31.4473	44	2.2661	0.7773	0.5988	74150	47772	41084	39042	0.0403056
Bact_if4-Bact_ir10	BACT19_PCR	yes	22.416	39	2.2701	0.7872	0.6197	71272	45142	39544	38505	0.0525178
Bact_if4-Bact_ir11	BACT19_PCR	yes	33.8877	33	2.1663	0.7711	0.6196	53774	34451	29279	27725	0.0469896
Bact_if4-Bact_ir12	BACT19_PCR	yes	29.5465	36	2.0727	0.7393	0.5784	45941	29166	25565	24908	0.0467384
Bact_if4-Bact_ir13	BACT19_PCR	yes	20.3979	59	2.5951	0.8558	0.6364	134604	73542	64572	62772	0.190371
Bact_if4-Bact_ir14	BACT19_PCR	yes	14.9001	54	2.3884	0.7956	0.5987	124320	70663	62445	61155	0.0783496
Bact_if4-Bact_ir15	BACT19_PCR	yes	10.6487	48	2.4605	0.8266	0.6356	130844	68423	57099	57058	0.119107
Bact_if4-Bact_ir16	BACT19_PCR	yes	24.4873	60	2.4583	0.8209	0.6004	121456	70209	57762	55164	0.105237
Bact_if4-Bact_ir17	BACT19_PCR	yes	10.8887	60	2.4701	0.8489	0.6033	118569	66793	59576	58479	0.275405
Bact_if4-Bact_ir2	BACT19_PCR	yes	33.2346	43	2.194	0.7592	0.5833	69570	45440	36474	34206	0.0336215
Bact_if4-Bact_ir3	BACT19_PCR	yes	41.5002	41	2.0759	0.7277	0.559	60662	38585	33384	31431	0.0576942
Bact_if4-Bact_ir4	BACT19_PCR	yes	34.1084	39	2.2734	0.7907	0.6205	67526	42948	37405	35491	0.0586994
Bact_if4-Bact_ir5	BACT19_PCR	yes	33.217	39	2.3104	0.7972	0.6307	57543	37486	32232	30716	0.0545281
Bact_if4-Bact_ir6	BACT19_PCR	yes	29.1967	41	2.2371	0.7723	0.6024	72557	46495	39998	38470	0.0389486
Bact_if4-Bact_ir7	BACT19_PCR	yes	36.7099	36	2.226	0.7792	0.6212	54284	36140	29843	28322	0.0547794
Bact_if4-Bact_ir8	BACT19_PCR	yes	54.6555	36	2.0609	0.7245	0.5751	51900	33529	26458	24402	0.0590512
Bact_if4-Bact_ir9	BACT19_PCR	yes	20.9421	41	2.291	0.7876	0.6169	70587	45638	39827	38699	0.0518143
Bact_if5-Bact_ir1	BACT19_PCR	yes	29.4129	40	2.1283	0.7415	0.5769	77324	49878	43378	42362	0.0394512
Bact_if5-Bact_ir10	BACT19_PCR	yes	25.9112	37	2.1696	0.7646	0.6009	60693	38322	34701	34355	0.029601
Bact_if5-Bact_ir11	BACT19_PCR	yes	32.1799	39	2.098	0.7375	0.5727	54696	34907	28844	28162	0.0582471
Bact_if5-Bact_ir12	BACT19_PCR	yes	25.7419	34	1.9654	0.6968	0.5574	47825	30307	25885	25034	0.083727
Bact_if5-Bact_ir13	BACT19_PCR	yes	17.9946	49	2.4968	0.8378	0.6416	124394	67599	58698	57334	0.180018
Bact_if5-Bact_ir14	BACT19_PCR	yes	14.6687	48	2.2091	0.7579	0.5707	112177	64797	57069	56824	0.0507589
Bact_if5-Bact_ir15	BACT19_PCR	yes	10.8251	50	2.3066	0.7891	0.5896	123598	67027	57086	57042	0.0686501
Bact_if5-Bact_ir16	BACT19_PCR	yes	22.6827	57	2.3236	0.7853	0.5747	118449	68768	56654	53327	0.057845
Bact_if5-Bact_ir17	BACT19_PCR	yes	10.0818	55	2.4296	0.8356	0.6063	110843	65567	58986	57767	0.250678
Bact_if5-Bact_ir2	BACT19_PCR	yes	34.4879	34	2.0796	0.7355	0.5897	61148	39620	31888	31033	0.0515127
Bact_if5-Bact_ir3	BACT19_PCR	yes	29.8167	37	2.0618	0.735	0.571	59937	38130	33986	33130	0.0502563
Bact_if5-Bact_ir4	BACT19_PCR	yes	36.1296	38	2.1595	0.7561	0.5937	66912	43088	36521	35502	0.0343753
Bact_if5-Bact_ir5	BACT19_PCR	yes	36.8246	34	2.2138	0.782	0.6278	57542	37454	32562	31590	0.0470399
Bact_if5-Bact_ir6	BACT19_PCR	yes	31.7827	39	2.1555	0.7543	0.5884	65227	41571	36430	35956	0.0291487
Bact_if5-Bact_ir7	BACT19_PCR	yes	40.675	34	2.1543	0.7718	0.6109	52602	34366	29407	28642	0.0480953
Bact_if5-Bact_ir8	BACT19_PCR	yes	47.5108	37	1.972	0.7055	0.5461	57556	37010	30304	28273	0.0815157
Bact_if5-Bact_ir9	BACT19_PCR	yes	21.518	36	2.2107	0.7711	0.6169	58985	37833	33182	32913	0.0412604
Bact_if6-Bact_ir1	BACT19_PCR	yes	36.4363	46	1.9246	0.6627	0.5027	98897	69124	61983	60515	0.182732
Bact_if6-Bact_ir10	BACT19_PCR	yes	25.4963	48	1.9801	0.6748	0.5115	96445	66009	60252	59682	0.16464
Bact_if6-Bact_ir11	BACT19_PCR	yes	38.2964	40	1.8868	0.6565	0.5115	76860	53723	47495	46191	0.179113
Bact_if6-Bact_ir12	BACT19_PCR	yes	18.7286	37	1.7379	0.6116	0.4813	70575	48229	44155	42700	0.213841
Bact_if6-Bact_ir13	BACT19_PCR	yes	17.9946	58	2.3225	0.7812	0.572	133241	76487	68066	66497	0.128053
Bact_if6-Bact_ir14	BACT19_PCR	yes	14.9434	52	2.0557	0.7035	0.5203	127599	75131	67166	66923	0.116896
Bact_if6-Bact_ir15	BACT19_PCR	yes	10.7065	53	2.1816	0.7344	0.5495	138604	77111	67553	67525	0.101116
Bact_if6-Bact_ir16	BACT19_PCR	yes	24.4208	57	2.1474	0.7344	0.5311	125568	75042	63695	60666	0.0804101
Bact_if6-Bact_ir17	BACT19_PCR	yes	8.65025	55	2.3282	0.805	0.581	115308	68863	63123	62239	0.20399
Bact_if6-Bact_ir2	BACT19_PCR	yes	35.8714	47	1.9325	0.6629	0.5019	89295	62448	53323	51747	0.184541
Bact_if6-Bact_ir3	BACT19_PCR	yes	23.9827	48	1.9909	0.6863	0.5143	94386	65020	59442	58743	0.151121
Bact_if6-Bact_ir4	BACT19_PCR	yes	35.258	43	1.9991	0.6895	0.5315	93275	64341	57093	55567	0.153734
Bact_if6-Bact_ir5	BACT19_PCR	yes	33.5744	42	1.9716	0.6855	0.5275	79958	55991	50418	49111	0.163383
Bact_if6-Bact_ir6	BACT19_PCR	yes	32.3101	42	1.9588	0.6727	0.5241	98269	68102	61377	60483	0.172932
Bact_if6-Bact_ir7	BACT19_PCR	yes	37.1446	44	1.9327	0.6634	0.5107	87691	62134	54135	51982	0.173937
Bact_if6-Bact_ir8	BACT19_PCR	yes	62.2217	40	1.7231	0.6047	0.4671	72330	50825	43741	41095	0.240426
Bact_if6-Bact_ir9	BACT19_PCR	yes	22.864	43	2.0449	0.7027	0.5437	88159	61132	55695	55104	0.146849
Bact_if7-Bact_ir1	BACT19_PCR	yes	36.4495	36	2.1871	0.7649	0.6103	60325	39588	34273	33629	0.0305558
Bact_if7-Bact_ir10	BACT19_PCR	yes	26.1451	42	2.2958	0.7888	0.6142	65256	41789	36884	36641	0.0511107
Bact_if7-Bact_ir11	BACT19_PCR	yes	35.4191	39	2.1419	0.7444	0.5846	67665	43399	35657	34241	0.0510102
Bact_if7-Bact_ir12	BACT19_PCR	yes	23.528	37	1.9995	0.7087	0.5537	51942	33631	28694	27409	0.0682983
Bact_if7-Bact_ir13	BACT19_PCR	yes	21.3957	54	2.4805	0.8264	0.6218	115914	65900	57884	56022	0.145693
Bact_if7-Bact_ir14	BACT19_PCR	yes	19.0213	54	2.1987	0.7489	0.5512	116122	68771	60369	59827	0.0629209
Bact_if7-Bact_ir15	BACT19_PCR	yes	13.2573	50	2.3248	0.7831	0.5943	126751	69387	59096	58553	0.0888029
Bact_if7-Bact_ir16	BACT19_PCR	yes	25.8177	56	2.3282	0.7848	0.5784	116219	67795	56066	52884	0.0724696
Bact_if7-Bact_ir17	BACT19_PCR	yes	11.0854	57	2.4552	0.836	0.6073	116852	70263	63472	61961	0.241783
Bact_if7-Bact_ir2	BACT19_PCR	yes	42.8992	38	2.194	0.767	0.6032	55603	36674	29514	28494	0.0304553
Bact_if7-Bact_ir3	BACT19_PCR	yes	29.6689	37	2.1277	0.7477	0.5892	65052	41997	36438	35802	0.0269876
Bact_if7-Bact_ir4	BACT19_PCR	yes	32.8065	39	2.2512	0.7893	0.6145	64552	41693	36917	36022	0.0579455
Bact_if7-Bact_ir5	BACT19_PCR	yes	33.356	41	2.2481	0.7911	0.6054	60360	39376	34740	33796	0.0604081
Bact_if7-Bact_ir6	BACT19_PCR	yes	31.3149	42	2.2557	0.7763	0.6035	74512	48687	42530	41908	0.033521
Bact_if7-Bact_ir7	BACT19_PCR	yes	38.7686	38	2.1473	0.7596	0.5903	60862	40460	33924	32120	0.0243241
Bact_if7-Bact_ir8	BACT19_PCR	yes	52.9697	39	2.0499	0.7298	0.5595	52771	34639	28557	26635	0.0618153
Bact_if7-Bact_ir9	BACT19_PCR	yes	25.1323	42	2.2888	0.7923	0.6124	62945	41133	37500	36984	0.0688511
Bact_if8-Bact_ir1	BACT19_PCR	yes	39.6313	46	2.1948	0.7644	0.5733	85290	55208	47153	44788	0.0309579
Bact_if8-Bact_ir10	BACT19_PCR	yes	27.0674	39	2.2374	0.7789	0.6107	63178	39476	34198	33720	0.0458338
Bact_if8-Bact_ir11	BACT19_PCR	yes	33.1066	41	2.1339	0.7449	0.5746	71957	46443	37914	36106	0.0501055
Bact_if8-Bact_ir12	BACT19_PCR	yes	14.9965	39	2.1102	0.7481	0.576	51149	33033	30121	29833	0.0344758
Bact_if8-Bact_ir13	BACT19_PCR	yes	23.1888	60	2.4871	0.8366	0.6075	137245	75257	64984	61875	0.171726
Bact_if8-Bact_ir14	BACT19_PCR	yes	21.6271	51	2.2204	0.7582	0.5647	126126	67236	58518	57703	0.0628204
Bact_if8-Bact_ir15	BACT19_PCR	yes	15.8024	50	2.3479	0.7975	0.6002	143669	75269	63535	63395	0.0823198
Bact_if8-Bact_ir16	BACT19_PCR	yes	25.5834	57	2.357	0.7958	0.583	126576	72416	60403	56898	0.0664891
Bact_if8-Bact_ir17	BACT19_PCR	yes	12.8149	54	2.4377	0.8409	0.6111	109738	62997	56439	55083	0.252789
Bact_if8-Bact_ir2	BACT19_PCR	yes	44.6511	36	2.114	0.7467	0.5899	64748	42456	33950	32382	0.0286461
Bact_if8-Bact_ir3	BACT19_PCR	yes	33.4244	45	2.1094	0.733	0.5541	75586	49210	42607	41061	0.0546789
Bact_if8-Bact_ir4	BACT19_PCR	yes	48.3294	39	2.1775	0.765	0.5944	70866	45175	37728	35634	0.0300533
Bact_if8-Bact_ir5	BACT19_PCR	yes	39.9248	38	2.193	0.7673	0.6029	70205	45619	38432	36721	0.0406071
Bact_if8-Bact_ir6	BACT19_PCR	yes	33.3471	42	2.1201	0.7379	0.5672	84334	54752	47556	45190	0.0491507
Bact_if8-Bact_ir7	BACT19_PCR	yes	37.1799	43	2.1514	0.751	0.572	70431	47246	38844	36289	0.0448789
Bact_if8-Bact_ir8	BACT19_PCR	yes	49.287	40	1.9965	0.7079	0.5412	69131	45416	36483	32884	0.0756357
Bact_if8-Bact_ir9	BACT19_PCR	yes	22.6896	45	2.2317	0.7693	0.5863	69767	45173	39409	38082	0.0381445
Bact_if1-Bact_ir1	ZYMO_noPCR	no	34.9	25	2.581	0.896143	0.801832	211482	154168	126733	108347	0
Bact_if1-Bact_ir10	ZYMO_noPCR	no	28.4661	23	2.5732	0.8972	0.8207	279533	200318	166987	153464	0.0239273
Bact_if1-Bact_ir11	ZYMO_noPCR	no	32.617	24	2.5888	0.9009	0.8146	254684	186006	155476	135259	0.0626834
Bact_if1-Bact_ir12	ZYMO_noPCR	no	24.2308	24	2.5636	0.8966	0.8067	207274	148842	121857	104354	0.0267925
Bact_if1-Bact_ir13	ZYMO_noPCR	no	22.3795	24	2.6526	0.9117	0.8347	204819	145612	114807	95122	0.199832
Bact_if1-Bact_ir14	ZYMO_noPCR	no	22.5868	23	2.4862	0.8818	0.7929	171286	126983	105762	89809	0.0580294
Bact_if1-Bact_ir15	ZYMO_noPCR	no	18.9595	24	2.5267	0.8907	0.795	248304	181697	153656	136661	0.0939064
Bact_if1-Bact_ir16	ZYMO_noPCR	no	27.3425	22	2.5095	0.893	0.8119	170993	127576	105857	86104	0.10942
Bact_if1-Bact_ir17	ZYMO_noPCR	no	18.9941	24	2.6508	0.9158	0.8341	169602	123990	101487	88611	0.344165
Bact_if1-Bact_ir2	ZYMO_noPCR	no	37.7017	24	2.627	0.9082	0.8266	188161	134858	111360	94760	0.13072
Bact_if1-Bact_ir3	ZYMO_noPCR	no	32.7183	22	2.3852	0.859	0.7717	185640	137306	117629	103246	0.149448
Bact_if1-Bact_ir4	ZYMO_noPCR	no	33.2864	24	2.544	0.8905	0.8005	225747	166466	139227	122681	0.0404892
Bact_if1-Bact_ir5	ZYMO_noPCR	no	34.0766	23	2.5399	0.8923	0.81	175318	129381	107475	95281	0.042963
Bact_if1-Bact_ir6	ZYMO_noPCR	no	32.1699	23	2.4654	0.8754	0.7863	229591	167763	142471	126752	0.0994829
Bact_if1-Bact_ir7	ZYMO_noPCR	no	36.3405	24	2.579	0.8981	0.8115	190526	142186	118847	101775	0.058812
Bact_if1-Bact_ir8	ZYMO_noPCR	no	42.4742	26	2.5849	0.9027	0.7934	186861	136595	114873	95035	0.121915
Bact_if1-Bact_ir9	ZYMO_noPCR	no	31.6187	23	2.5345	0.8899	0.8083	226559	164518	137995	124445	0.037065
Bact_if2-Bact_ir1	ZYMO_noPCR	no	34.2	23	2.54897	0.891109	0.812941	233229	176019	146221	126154	0.0231726
Bact_if2-Bact_ir10	ZYMO_noPCR	no	25.8844	24	2.53	0.8897	0.7961	288970	203346	170659	161155	0.052369
Bact_if2-Bact_ir11	ZYMO_noPCR	no	34.6053	25	2.5828	0.8998	0.8024	267276	199780	167189	147202	0.0609224
Bact_if2-Bact_ir12	ZYMO_noPCR	no	30.7159	25	2.5534	0.8943	0.7933	224232	167170	139096	119399	0.0210901
Bact_if2-Bact_ir13	ZYMO_noPCR	no	19.6878	24	2.6473	0.9108	0.833	220024	159656	125953	106600	0.196632
Bact_if2-Bact_ir14	ZYMO_noPCR	no	18.8415	24	2.43	0.8709	0.7646	200755	152098	128050	109865	0.0956953
Bact_if2-Bact_ir15	ZYMO_noPCR	no	15.6374	24	2.5135	0.8886	0.7909	270032	200474	170678	154233	0.10376
Bact_if2-Bact_ir16	ZYMO_noPCR	no	18.1448	24	2.5052	0.8923	0.7883	259276	198635	164796	133365	0.116408
Bact_if2-Bact_ir17	ZYMO_noPCR	no	18.7983	23	2.644	0.9156	0.8432	175776	132030	108247	94418	0.35202
Bact_if2-Bact_ir2	ZYMO_noPCR	no	37.5948	24	2.6254	0.908	0.8261	202453	152601	127519	109544	0.129993
Bact_if2-Bact_ir3	ZYMO_noPCR	no	33.1626	24	2.3664	0.8547	0.7446	196323	149143	128444	113478	0.159651
Bact_if2-Bact_ir4	ZYMO_noPCR	no	34.6138	24	2.5245	0.888	0.7944	226062	171408	143912	127647	0.0481062
Bact_if2-Bact_ir5	ZYMO_noPCR	no	33.1683	23	2.5254	0.8889	0.8054	170508	128774	108030	97575	0.0506219
Bact_if2-Bact_ir6	ZYMO_noPCR	no	32.6367	24	2.4472	0.8726	0.77	240953	183773	156982	141035	0.107338
Bact_if2-Bact_ir7	ZYMO_noPCR	no	35.6037	23	2.5671	0.8974	0.8187	197507	152471	131751	114756	0.0779595
Bact_if2-Bact_ir8	ZYMO_noPCR	no	42.3167	25	2.5789	0.9018	0.8012	198474	148796	124979	103079	0.13044
Bact_if2-Bact_ir9	ZYMO_noPCR	no	33.3342	25	2.5044	0.8844	0.778	220637	162086	136898	125273	0.0562823
Bact_if3-Bact_ir1	ZYMO_noPCR	no	31.1687	24	2.5128	0.8849	0.7907	187699	138674	116017	101962	0.0510971
Bact_if3-Bact_ir10	ZYMO_noPCR	no	22.2875	24	2.5096	0.8864	0.7897	236432	172904	146263	138507	0.0610901
Bact_if3-Bact_ir11	ZYMO_noPCR	no	30.3307	25	2.557	0.8953	0.7944	224860	165077	138508	123284	0.0656045
Bact_if3-Bact_ir12	ZYMO_noPCR	no	29.7794	23	2.5126	0.8873	0.8014	175266	127349	106385	94060	0.0525087
Bact_if3-Bact_ir13	ZYMO_noPCR	no	21.0207	25	2.6106	0.905	0.811	171076	122091	96854	83149	0.182851
Bact_if3-Bact_ir14	ZYMO_noPCR	no	18.45	26	2.3979	0.8657	0.736	146003	106092	89203	77833	0.109294
Bact_if3-Bact_ir15	ZYMO_noPCR	no	13.0293	24	2.4773	0.8822	0.7795	206124	151572	129480	120186	0.127547
Bact_if3-Bact_ir16	ZYMO_noPCR	no	24.576	22	2.4822	0.8893	0.803	145778	107693	89285	73570	0.1174
Bact_if3-Bact_ir17	ZYMO_noPCR	no	17.382	25	2.6344	0.9137	0.8184	136678	97741	80543	71550	0.328512
Bact_if3-Bact_ir2	ZYMO_noPCR	no	34.3635	22	2.6069	0.9064	0.8434	165270	120395	100203	87763	0.12963
Bact_if3-Bact_ir3	ZYMO_noPCR	no	28.1708	23	2.3041	0.8428	0.7349	167774	123239	106977	96875	0.193823
Bact_if3-Bact_ir4	ZYMO_noPCR	no	29.7738	22	2.4776	0.8807	0.8015	197422	139781	116698	104104	0.0755276
Bact_if3-Bact_ir5	ZYMO_noPCR	no	27.3552	23	2.5127	0.8871	0.8014	159618	117793	99315	90225	0.0655765
Bact_if3-Bact_ir6	ZYMO_noPCR	no	27.6393	23	2.4102	0.8656	0.7687	198909	147128	126369	115026	0.12847
Bact_if3-Bact_ir7	ZYMO_noPCR	no	30.9972	23	2.5098	0.8879	0.8004	182405	131870	110132	96779	0.0854787
Bact_if3-Bact_ir8	ZYMO_noPCR	no	38.5623	23	2.5514	0.8978	0.8137	172587	126898	107065	89696	0.119399
Bact_if3-Bact_ir9	ZYMO_noPCR	no	25.6088	26	2.4737	0.879	0.7593	201534	146611	124648	115970	0.0793711
Bact_if4-Bact_ir1	ZYMO_noPCR	no	31.239	24	2.5191	0.8859	0.7927	213605	161410	134879	119630	0.0489727
Bact_if4-Bact_ir10	ZYMO_noPCR	no	22.6953	24	2.5306	0.889	0.7963	250380	186353	157887	151799	0.0599022
Bact_if4-Bact_ir11	ZYMO_noPCR	no	31.1434	26	2.5841	0.8991	0.7931	240373	182402	153416	137731	0.0687631
Bact_if4-Bact_ir12	ZYMO_noPCR	no	29.7148	25	2.5325	0.89	0.7868	200747	149865	125381	111032	0.039986
Bact_if4-Bact_ir13	ZYMO_noPCR	no	20.0016	24	2.6373	0.9091	0.8298	201754	148771	119537	103893	0.179832
Bact_if4-Bact_ir14	ZYMO_noPCR	no	18.2254	23	2.4154	0.8677	0.7703	168895	129433	109579	96422	0.109252
Bact_if4-Bact_ir15	ZYMO_noPCR	no	14.2355	25	2.5103	0.8879	0.7799	220165	166052	142348	133419	0.113515
Bact_if4-Bact_ir16	ZYMO_noPCR	no	22.9812	23	2.5043	0.8912	0.7987	175052	133395	110541	91552	0.105087
Bact_if4-Bact_ir17	ZYMO_noPCR	no	15.8649	24	2.6397	0.915	0.8306	166745	123621	101427	90086	0.343718
Bact_if4-Bact_ir2	ZYMO_noPCR	no	34.6419	25	2.6499	0.9109	0.8232	184162	138514	119243	105804	0.149713
Bact_if4-Bact_ir3	ZYMO_noPCR	no	30.7244	24	2.3328	0.8478	0.734	174988	132590	114801	103585	0.174158
Bact_if4-Bact_ir4	ZYMO_noPCR	no	32.333	24	2.4913	0.8819	0.7839	213314	160329	135435	122288	0.0740182
Bact_if4-Bact_ir5	ZYMO_noPCR	no	30.3925	25	2.5248	0.8875	0.7844	157276	119653	103956	95583	0.0839413
Bact_if4-Bact_ir6	ZYMO_noPCR	no	29.5685	23	2.4082	0.8643	0.768	207271	157755	135929	124741	0.13318
Bact_if4-Bact_ir7	ZYMO_noPCR	no	33.3173	24	2.5506	0.8929	0.8026	184863	143381	120968	107645	0.0759748
Bact_if4-Bact_ir8	ZYMO_noPCR	no	43.481	25	2.5683	0.9002	0.7979	177182	134402	113787	95510	0.117652
Bact_if4-Bact_ir9	ZYMO_noPCR	no	27.6083	23	2.5066	0.884	0.7994	208015	155995	132407	124210	0.0680084
Bact_if5-Bact_ir1	ZYMO_noPCR	no	31.2868	24	2.5073	0.8833	0.7889	191743	141338	119014	105000	0.0563242
Bact_if5-Bact_ir10	ZYMO_noPCR	no	23.9917	24	2.5187	0.8867	0.7925	226658	163623	138439	132229	0.0662334
Bact_if5-Bact_ir11	ZYMO_noPCR	no	32.5974	23	2.5676	0.8974	0.8189	226479	166385	140004	124213	0.0630049
Bact_if5-Bact_ir12	ZYMO_noPCR	no	26.8518	24	2.5345	0.8905	0.7975	184301	134578	112171	98734	0.0414675
Bact_if5-Bact_ir13	ZYMO_noPCR	no	19.7454	25	2.617	0.906	0.813	180330	126366	101055	87607	0.174158
Bact_if5-Bact_ir14	ZYMO_noPCR	no	18.165	22	2.3921	0.8648	0.7739	155077	115543	97579	85546	0.116492
Bact_if5-Bact_ir15	ZYMO_noPCR	no	14.2412	24	2.4733	0.8814	0.7782	190676	139877	120525	112453	0.138463
Bact_if5-Bact_ir16	ZYMO_noPCR	no	22.5263	24	2.4905	0.8892	0.7836	160582	117907	98244	80876	0.114451
Bact_if5-Bact_ir17	ZYMO_noPCR	no	17.6382	22	2.6327	0.9141	0.8517	146906	107772	88564	77230	0.34253
Bact_if5-Bact_ir2	ZYMO_noPCR	no	33.5873	23	2.6224	0.9071	0.8364	172109	125315	105447	92441	0.128372
Bact_if5-Bact_ir3	ZYMO_noPCR	no	30.0213	21	2.3105	0.8452	0.7589	164196	120923	105006	94156	0.182334
Bact_if5-Bact_ir4	ZYMO_noPCR	no	30.9662	24	2.4891	0.8807	0.7832	194665	144280	121699	109210	0.0681621
Bact_if5-Bact_ir5	ZYMO_noPCR	no	31.2953	23	2.5193	0.8884	0.8035	147279	105787	89323	81529	0.0675472
Bact_if5-Bact_ir6	ZYMO_noPCR	no	26.6353	22	2.3998	0.863	0.7764	197323	146251	126972	117262	0.142893
Bact_if5-Bact_ir7	ZYMO_noPCR	no	32.5805	22	2.5219	0.8892	0.8159	165771	123205	104508	92524	0.0845982
Bact_if5-Bact_ir8	ZYMO_noPCR	no	41.8948	23	2.5621	0.8995	0.8171	158120	116108	98521	82588	0.122055
Bact_if5-Bact_ir9	ZYMO_noPCR	no	26.6887	24	2.4977	0.8824	0.7859	185748	134395	114513	107348	0.0793711
Bact_if6-Bact_ir1	ZYMO_noPCR	no	32.5664	25	2.5342	0.8888	0.7873	191569	144970	121809	107245	0.0579734
Bact_if6-Bact_ir10	ZYMO_noPCR	no	25.2601	24	2.5406	0.8909	0.7994	207032	152529	129171	123412	0.0739203
Bact_if6-Bact_ir11	ZYMO_noPCR	no	32.4343	25	2.5817	0.8989	0.802	202827	152483	129175	115825	0.0960447
Bact_if6-Bact_ir12	ZYMO_noPCR	no	27.1387	24	2.528	0.8901	0.7955	174485	128849	108640	95017	0.0683997
Bact_if6-Bact_ir13	ZYMO_noPCR	no	18.545	27	2.6098	0.9007	0.7919	165630	122286	98846	86164	0.214354
Bact_if6-Bact_ir14	ZYMO_noPCR	no	19.043	22	2.428	0.8726	0.7855	142125	107684	91046	80441	0.119189
Bact_if6-Bact_ir15	ZYMO_noPCR	no	15.3121	23	2.4922	0.8848	0.7948	191364	144666	124458	115802	0.140112
Bact_if6-Bact_ir16	ZYMO_noPCR	no	21.9649	24	2.5126	0.8917	0.7906	154592	116992	97909	81507	0.131964
Bact_if6-Bact_ir17	ZYMO_noPCR	no	17.762	24	2.622	0.9092	0.825	138507	104675	86549	76675	0.370524
Bact_if6-Bact_ir2	ZYMO_noPCR	no	33.5029	24	2.6207	0.9067	0.8246	169530	125236	104873	92880	0.162711
Bact_if6-Bact_ir3	ZYMO_noPCR	no	31.8521	22	2.3635	0.8568	0.7646	162184	122876	106875	95400	0.157205
Bact_if6-Bact_ir4	ZYMO_noPCR	no	33.9866	24	2.5174	0.8866	0.7921	182956	138568	116915	104656	0.0754997
Bact_if6-Bact_ir5	ZYMO_noPCR	no	31.4443	23	2.5223	0.89	0.8044	139032	104378	88201	81405	0.0795248
Bact_if6-Bact_ir6	ZYMO_noPCR	no	29.6754	24	2.4136	0.8665	0.7594	192956	144619	125204	113902	0.139078
Bact_if6-Bact_ir7	ZYMO_noPCR	no	35.1453	24	2.5534	0.8949	0.8034	151601	116055	98418	86562	0.0812998
Bact_if6-Bact_ir8	ZYMO_noPCR	no	43.9028	23	2.5584	0.8981	0.816	159951	118908	101136	85079	0.170426
Bact_if6-Bact_ir9	ZYMO_noPCR	no	29.3407	23	2.509	0.8862	0.8002	173202	128725	109724	101936	0.0852411
Bact_if7-Bact_ir1	ZYMO_noPCR	no	32.9967	24	2.5585	0.8923	0.8051	195394	145091	121415	107272	0.0262334
Bact_if7-Bact_ir10	ZYMO_noPCR	no	27.7068	24	2.5562	0.894	0.8043	233314	170875	143590	133497	0.0368553
Bact_if7-Bact_ir11	ZYMO_noPCR	no	32.5974	24	2.596	0.9022	0.8169	230708	169704	141145	123709	0.0659259
Bact_if7-Bact_ir12	ZYMO_noPCR	no	30.0832	23	2.5476	0.8936	0.8125	192529	139287	115291	99617	0.0267645
Bact_if7-Bact_ir13	ZYMO_noPCR	no	18.0729	24	2.6349	0.9091	0.8291	189299	136976	109004	93230	0.196296
Bact_if7-Bact_ir14	ZYMO_noPCR	no	18.7119	24	2.436	0.8723	0.7665	153743	115422	97085	83989	0.0943676
Bact_if7-Bact_ir15	ZYMO_noPCR	no	15.9052	24	2.4999	0.8866	0.7866	220973	164590	140596	129035	0.116031
Bact_if7-Bact_ir16	ZYMO_noPCR	no	22.509	25	2.5136	0.8932	0.7809	173977	130616	107837	88204	0.122502
Bact_if7-Bact_ir17	ZYMO_noPCR	no	17.1632	23	2.6436	0.9151	0.8431	151638	111359	90328	78502	0.351544
Bact_if7-Bact_ir2	ZYMO_noPCR	no	38.7872	24	2.6217	0.9076	0.8249	171157	125047	104288	89950	0.133683
Bact_if7-Bact_ir3	ZYMO_noPCR	no	31.959	23	2.3572	0.8528	0.7518	174298	129477	112454	100221	0.16341
Bact_if7-Bact_ir4	ZYMO_noPCR	no	35.1031	25	2.5175	0.8861	0.7821	191639	142519	119621	106046	0.0612579
Bact_if7-Bact_ir5	ZYMO_noPCR	no	33.1711	23	2.5333	0.891	0.8079	147750	109181	91549	82135	0.0537386
Bact_if7-Bact_ir6	ZYMO_noPCR	no	33.846	26	2.4661	0.8749	0.7569	192851	142775	122006	109376	0.0985884
Bact_if7-Bact_ir7	ZYMO_noPCR	no	36.5149	24	2.5619	0.8955	0.8061	165085	123821	104212	89871	0.0628232
Bact_if7-Bact_ir8	ZYMO_noPCR	no	43.7931	23	2.5728	0.9011	0.8206	168380	123884	104187	86165	0.124053
Bact_if7-Bact_ir9	ZYMO_noPCR	no	30.8566	24	2.5285	0.8881	0.7956	191241	139669	117801	107394	0.0468204
Bact_if8-Bact_ir1	ZYMO_noPCR	no	35.8118	24	2.5618	0.8939	0.8061	221639	159884	132133	115208	0.0151223
Bact_if8-Bact_ir10	ZYMO_noPCR	no	25.1898	24	2.5524	0.8929	0.8031	283219	195253	162716	151812	0.0321174
Bact_if8-Bact_ir11	ZYMO_noPCR	no	31.4078	27	2.5922	0.9016	0.7865	275859	199083	165246	142506	0.0643466
Bact_if8-Bact_ir12	ZYMO_noPCR	no	24.4417	24	2.5637	0.8965	0.8067	234417	172197	142130	121790	0.0375542
Bact_if8-Bact_ir13	ZYMO_noPCR	no	19.3165	24	2.6491	0.9109	0.8336	223624	158473	126456	106646	0.1929
Bact_if8-Bact_ir14	ZYMO_noPCR	no	19.3885	23	2.4519	0.8766	0.782	192717	135976	113158	98011	0.0781132
Bact_if8-Bact_ir15	ZYMO_noPCR	no	17.5115	25	2.5181	0.889	0.7823	257717	187069	157872	141976	0.0955556
Bact_if8-Bact_ir16	ZYMO_noPCR	no	21.0812	23	2.5056	0.8918	0.7991	212806	157362	130150	106921	0.109071
Bact_if8-Bact_ir17	ZYMO_noPCR	no	13.7921	24	2.6264	0.9137	0.8264	195249	140044	114361	100080	0.351894
Bact_if8-Bact_ir2	ZYMO_noPCR	no	36.3799	24	2.6309	0.9084	0.8278	212416	156489	130516	111029	0.133208
Bact_if8-Bact_ir3	ZYMO_noPCR	no	34.4957	23	2.3832	0.8585	0.7601	203553	151646	130960	114835	0.151097
Bact_if8-Bact_ir4	ZYMO_noPCR	no	37.4064	25	2.5392	0.8906	0.7888	232828	168606	140308	122245	0.032956
Bact_if8-Bact_ir5	ZYMO_noPCR	no	34.7235	23	2.5463	0.8931	0.8121	185479	135360	112880	100472	0.0408526
Bact_if8-Bact_ir6	ZYMO_noPCR	no	33.067	24	2.4427	0.8713	0.7686	244168	182864	156395	139079	0.10615
Bact_if8-Bact_ir7	ZYMO_noPCR	no	36.4755	23	2.5611	0.8957	0.8168	203128	152381	127856	109072	0.0548428
Bact_if8-Bact_ir8	ZYMO_noPCR	no	42.252	24	2.5761	0.9016	0.8106	195088	144750	121792	99934	0.131027
Bact_if8-Bact_ir9	ZYMO_noPCR	no	30.9719	24	2.5181	0.887	0.7923	240148	175210	146960	132142	0.0375542
Bact_if1-Bact_ir1	ZYMO_PCR	yes	34.895	24	2.59316	0.89818	0.81596	136771	104133	84193	71539	0
Bact_if1-Bact_ir10	ZYMO_PCR	yes	28.4661	24	2.5845	0.8993	0.8132	162573	121337	99360	91429	0.030327
Bact_if1-Bact_ir11	ZYMO_PCR	yes	32.617	25	2.6151	0.9046	0.8124	149663	115208	94365	82194	0.0761556
Bact_if1-Bact_ir12	ZYMO_PCR	yes	24.2308	23	2.5696	0.8983	0.8195	133703	100568	80763	69003	0.0338891
Bact_if1-Bact_ir13	ZYMO_PCR	yes	22.3795	24	2.6738	0.9142	0.8413	150908	112643	87809	72791	0.221293
Bact_if1-Bact_ir14	ZYMO_PCR	yes	22.5868	23	2.5052	0.8843	0.799	130929	101499	83526	70648	0.075463
Bact_if1-Bact_ir15	ZYMO_PCR	yes	18.9595	24	2.5416	0.893	0.7997	169262	129244	108369	96158	0.0997873
Bact_if1-Bact_ir16	ZYMO_PCR	yes	27.3425	23	2.5296	0.8948	0.8068	136948	107028	87893	70981	0.124276
Bact_if1-Bact_ir17	ZYMO_PCR	yes	18.9941	23	2.6592	0.9168	0.8481	136664	104764	85147	74358	0.365062
Bact_if1-Bact_ir2	ZYMO_PCR	yes	37.7017	22	2.6291	0.9089	0.8505	127572	95465	77747	65993	0.138409
Bact_if1-Bact_ir3	ZYMO_PCR	yes	32.7183	20	2.3923	0.863	0.7986	118449	89553	75727	66507	0.135589
Bact_if1-Bact_ir4	ZYMO_PCR	yes	33.2864	22	2.5526	0.8928	0.8258	141814	109913	90153	79770	0.0457791
Bact_if1-Bact_ir5	ZYMO_PCR	yes	34.0766	22	2.5615	0.8948	0.8287	120169	92724	76099	67644	0.0419202
Bact_if1-Bact_ir6	ZYMO_PCR	yes	32.1699	22	2.4748	0.8776	0.8006	141501	108170	90115	80128	0.0949554
Bact_if1-Bact_ir7	ZYMO_PCR	yes	36.3405	23	2.6034	0.9012	0.8303	124230	96471	79372	67556	0.065288
Bact_if1-Bact_ir8	ZYMO_PCR	yes	42.4742	24	2.5959	0.9047	0.8168	129846	99450	82749	68574	0.133643
Bact_if1-Bact_ir9	ZYMO_PCR	yes	31.6187	24	2.5557	0.8937	0.8042	143903	109240	90403	81691	0.0348291
Bact_if2-Bact_ir1	ZYMO_PCR	yes	34.895	24	2.57082	0.893783	0.808928	142086	111849	91182	79051	0.025693
Bact_if2-Bact_ir10	ZYMO_PCR	yes	25.8844	22	2.5434	0.8929	0.8228	157461	115359	95558	90810	0.0525899
Bact_if2-Bact_ir11	ZYMO_PCR	yes	34.6053	23	2.6011	0.9027	0.8296	148206	116388	95569	84019	0.0693448
Bact_if2-Bact_ir12	ZYMO_PCR	yes	30.7159	24	2.5627	0.8954	0.8064	135339	105493	86133	73696	0.0263032
Bact_if2-Bact_ir13	ZYMO_PCR	yes	19.6878	23	2.6618	0.9129	0.8489	152893	116315	91256	76405	0.212817
Bact_if2-Bact_ir14	ZYMO_PCR	yes	18.8415	23	2.4521	0.8749	0.782	143099	113463	95121	81274	0.10076
Bact_if2-Bact_ir15	ZYMO_PCR	yes	15.6374	24	2.5242	0.8904	0.7943	171821	132956	111975	101025	0.106252
Bact_if2-Bact_ir16	ZYMO_PCR	yes	18.1448	23	2.5292	0.8956	0.8066	193284	154226	127495	102110	0.132291
Bact_if2-Bact_ir17	ZYMO_PCR	yes	18.7983	24	2.6568	0.917	0.836	132845	104392	84642	73326	0.368937
Bact_if2-Bact_ir2	ZYMO_PCR	yes	37.5948	22	2.6165	0.9077	0.8465	128365	100650	82764	71021	0.144198
Bact_if2-Bact_ir3	ZYMO_PCR	yes	33.1626	20	2.3883	0.8626	0.7972	118295	91591	78202	69304	0.142516
Bact_if2-Bact_ir4	ZYMO_PCR	yes	34.6138	24	2.5335	0.8886	0.7972	133724	106371	87740	77539	0.0587905
Bact_if2-Bact_ir5	ZYMO_PCR	yes	33.1683	23	2.5405	0.892	0.8102	110900	87435	72154	64778	0.0547997
Bact_if2-Bact_ir6	ZYMO_PCR	yes	32.6367	23	2.4499	0.8729	0.7813	138446	109945	93240	83398	0.107373
Bact_if2-Bact_ir7	ZYMO_PCR	yes	35.6037	24	2.5643	0.8968	0.8069	120060	96284	79522	69228	0.0730718
Bact_if2-Bact_ir8	ZYMO_PCR	yes	42.3167	23	2.5796	0.9032	0.8227	130492	102386	85133	69632	0.135919
Bact_if2-Bact_ir9	ZYMO_PCR	yes	33.3342	23	2.5236	0.8876	0.8048	130702	100492	83023	76276	0.04883
Bact_if3-Bact_ir1	ZYMO_PCR	yes	31.1687	21	2.508	0.8865	0.8238	127808	97806	79989	70408	0.0497205
Bact_if3-Bact_ir10	ZYMO_PCR	yes	22.2875	22	2.5182	0.8885	0.8147	146153	110463	91961	87227	0.0623196
Bact_if3-Bact_ir11	ZYMO_PCR	yes	30.3307	23	2.5696	0.8984	0.8195	141035	107968	89466	79476	0.0724946
Bact_if3-Bact_ir12	ZYMO_PCR	yes	29.7794	21	2.5122	0.8894	0.8251	118475	88973	72971	64535	0.0545029
Bact_if3-Bact_ir13	ZYMO_PCR	yes	21.0207	23	2.6228	0.907	0.8365	134489	100195	78712	66804	0.198321
Bact_if3-Bact_ir14	ZYMO_PCR	yes	18.45	23	2.3846	0.8663	0.7605	117972	89683	74536	64810	0.129191
Bact_if3-Bact_ir15	ZYMO_PCR	yes	13.0293	24	2.4801	0.8841	0.7804	147385	111174	94341	86800	0.12553
Bact_if3-Bact_ir16	ZYMO_PCR	yes	24.576	24	2.5016	0.892	0.7872	123097	94311	77291	63507	0.132126
Bact_if3-Bact_ir17	ZYMO_PCR	yes	17.382	24	2.6365	0.9138	0.8296	116796	88231	71064	62868	0.362621
Bact_if3-Bact_ir2	ZYMO_PCR	yes	34.3635	22	2.6041	0.9059	0.8425	117885	88817	73028	63682	0.144643
Bact_if3-Bact_ir3	ZYMO_PCR	yes	28.1708	20	2.3126	0.8474	0.772	114045	85058	73020	65674	0.18183
Bact_if3-Bact_ir4	ZYMO_PCR	yes	29.7738	23	2.4939	0.8827	0.7954	132355	97230	80136	71535	0.0780851
Bact_if3-Bact_ir5	ZYMO_PCR	yes	27.3552	22	2.5304	0.8905	0.8186	116500	88762	73296	66281	0.0710434
Bact_if3-Bact_ir6	ZYMO_PCR	yes	27.6393	23	2.3907	0.8636	0.7625	128667	98708	83247	75376	0.131846
Bact_if3-Bact_ir7	ZYMO_PCR	yes	30.9972	24	2.542	0.8933	0.7999	127427	95575	78920	69493	0.0835931
Bact_if3-Bact_ir8	ZYMO_PCR	yes	38.5623	23	2.5679	0.9004	0.819	126599	96528	80268	67217	0.130411
Bact_if3-Bact_ir9	ZYMO_PCR	yes	25.6088	21	2.473	0.8809	0.8123	132892	100024	83434	77731	0.0842362
Bact_if4-Bact_ir1	ZYMO_PCR	yes	31.239	24	2.5249	0.8866	0.7945	140345	110610	91376	80672	0.054239
Bact_if4-Bact_ir10	ZYMO_PCR	yes	22.6953	24	2.5326	0.889	0.7969	147918	114824	96039	92524	0.0610003
Bact_if4-Bact_ir11	ZYMO_PCR	yes	31.1434	23	2.5901	0.8997	0.826	144096	114484	94799	85403	0.0700209
Bact_if4-Bact_ir12	ZYMO_PCR	yes	29.7148	23	2.5358	0.89	0.8088	132140	102919	84183	74743	0.0464388
Bact_if4-Bact_ir13	ZYMO_PCR	yes	20.0016	23	2.6554	0.9117	0.8469	149467	114561	91326	78604	0.194594
Bact_if4-Bact_ir14	ZYMO_PCR	yes	18.2254	23	2.4234	0.8685	0.7729	129712	103403	87657	76569	0.112799
Bact_if4-Bact_ir15	ZYMO_PCR	yes	14.2355	24	2.5245	0.8894	0.7944	149581	116628	99073	92479	0.117664
Bact_if4-Bact_ir16	ZYMO_PCR	yes	22.9812	23	2.5346	0.8972	0.8083	140848	111129	94024	77420	0.134798
Bact_if4-Bact_ir17	ZYMO_PCR	yes	15.8649	23	2.6454	0.9161	0.8437	135719	104882	84896	75626	0.368179
Bact_if4-Bact_ir2	ZYMO_PCR	yes	34.6419	25	2.6461	0.9093	0.8221	125869	98428	81932	72480	0.134303
Bact_if4-Bact_ir3	ZYMO_PCR	yes	30.7244	20	2.3547	0.8541	0.786	114441	87738	75503	67737	0.164712
Bact_if4-Bact_ir4	ZYMO_PCR	yes	32.333	23	2.494	0.8807	0.7954	137132	108543	90311	81529	0.0820759
Bact_if4-Bact_ir5	ZYMO_PCR	yes	30.3925	23	2.521	0.8867	0.804	109873	87089	72761	66655	0.0777552
Bact_if4-Bact_ir6	ZYMO_PCR	yes	29.5685	24	2.4034	0.863	0.7562	130430	103567	88038	80376	0.134517
Bact_if4-Bact_ir7	ZYMO_PCR	yes	33.3173	22	2.5662	0.8963	0.8302	121064	97610	83177	74573	0.0959778
Bact_if4-Bact_ir8	ZYMO_PCR	yes	43.481	23	2.5805	0.9017	0.823	124535	98890	82654	69268	0.119609
Bact_if4-Bact_ir9	ZYMO_PCR	yes	27.6083	24	2.5065	0.8847	0.7887	131490	103192	85703	80056	0.0665413
Bact_if5-Bact_ir1	ZYMO_PCR	yes	31.2868	22	2.5166	0.8858	0.8141	130154	100062	82889	72838	0.0611158
Bact_if5-Bact_ir10	ZYMO_PCR	yes	23.9917	23	2.5277	0.8892	0.8061	139024	104537	87224	83149	0.064348
Bact_if5-Bact_ir11	ZYMO_PCR	yes	32.5974	23	2.593	0.9004	0.827	139941	107646	89365	79098	0.0751991
Bact_if5-Bact_ir12	ZYMO_PCR	yes	26.8518	22	2.5365	0.8924	0.8206	126086	95677	78170	68452	0.0482198
Bact_if5-Bact_ir13	ZYMO_PCR	yes	19.7454	23	2.6313	0.9082	0.8392	139807	101995	80763	69646	0.191774
Bact_if5-Bact_ir14	ZYMO_PCR	yes	18.165	24	2.4086	0.8671	0.7579	124831	96326	81128	70742	0.127806
Bact_if5-Bact_ir15	ZYMO_PCR	yes	14.2412	23	2.4855	0.8832	0.7927	137562	104626	89099	83202	0.140487
Bact_if5-Bact_ir16	ZYMO_PCR	yes	22.5263	24	2.4988	0.8905	0.7863	133520	101736	84178	68717	0.133264
Bact_if5-Bact_ir17	ZYMO_PCR	yes	17.6382	23	2.6528	0.9163	0.846	124771	95383	77317	67238	0.360741
Bact_if5-Bact_ir2	ZYMO_PCR	yes	33.5873	23	2.6317	0.9089	0.8393	122461	92402	76513	66710	0.143027
Bact_if5-Bact_ir3	ZYMO_PCR	yes	30.0213	20	2.3406	0.8529	0.7813	110695	83062	71284	63672	0.168538
Bact_if5-Bact_ir4	ZYMO_PCR	yes	30.9662	23	2.5125	0.8853	0.8013	129282	100023	83441	74682	0.0828345
Bact_if5-Bact_ir5	ZYMO_PCR	yes	31.2953	23	2.535	0.8902	0.8085	108016	80439	66570	60639	0.0755619
Bact_if5-Bact_ir6	ZYMO_PCR	yes	26.6353	21	2.4048	0.8646	0.7899	126996	98317	83762	77608	0.139745
Bact_if5-Bact_ir7	ZYMO_PCR	yes	32.5805	22	2.5384	0.8914	0.8212	114098	87974	73222	64999	0.0969838
Bact_if5-Bact_ir8	ZYMO_PCR	yes	41.8948	22	2.5683	0.9013	0.8309	114746	87978	73500	61271	0.129801
Bact_if5-Bact_ir9	ZYMO_PCR	yes	26.6887	22	2.5109	0.8859	0.8123	122234	92109	77113	72017	0.0718514
Bact_if6-Bact_ir1	ZYMO_PCR	yes	32.5664	23	2.5375	0.8897	0.8093	133863	105687	87699	76958	0.0614456
Bact_if6-Bact_ir10	ZYMO_PCR	yes	25.2601	23	2.5443	0.8915	0.8115	130390	100510	83918	80154	0.0734016
Bact_if6-Bact_ir11	ZYMO_PCR	yes	32.4343	25	2.5852	0.9004	0.8032	129956	102901	85459	76624	0.0865944
Bact_if6-Bact_ir12	ZYMO_PCR	yes	27.1387	24	2.5371	0.8913	0.7983	120621	93611	76982	67385	0.0603737
Bact_if6-Bact_ir13	ZYMO_PCR	yes	18.545	24	2.6417	0.9077	0.8312	131393	100520	80728	69401	0.221425
Bact_if6-Bact_ir14	ZYMO_PCR	yes	19.043	25	2.4561	0.8752	0.763	115911	91122	76779	67500	0.109583
Bact_if6-Bact_ir15	ZYMO_PCR	yes	15.3121	24	2.5115	0.888	0.7903	141007	109866	93786	86854	0.131054
Bact_if6-Bact_ir16	ZYMO_PCR	yes	21.9649	25	2.5491	0.8988	0.7919	131805	103247	87127	71993	0.158726
Bact_if6-Bact_ir17	ZYMO_PCR	yes	17.762	23	2.6466	0.9141	0.8441	119036	93126	76198	66772	0.384423
Bact_if6-Bact_ir2	ZYMO_PCR	yes	33.5029	21	2.613	0.9074	0.8582	123222	95040	78759	69524	0.166345
Bact_if6-Bact_ir3	ZYMO_PCR	yes	31.8521	22	2.3856	0.8604	0.7718	112857	87248	75107	67363	0.156022
Bact_if6-Bact_ir4	ZYMO_PCR	yes	33.9866	23	2.5197	0.8867	0.8036	124229	98784	81963	72947	0.0725441
Bact_if6-Bact_ir5	ZYMO_PCR	yes	31.4443	22	2.538	0.8916	0.8211	103302	81228	67543	62001	0.0733356
Bact_if6-Bact_ir6	ZYMO_PCR	yes	29.6754	22	2.4198	0.8675	0.7828	129486	101317	86427	78555	0.133132
Bact_if6-Bact_ir7	ZYMO_PCR	yes	35.1453	25	2.5728	0.8966	0.7993	106053	84419	70138	61514	0.0744405
Bact_if6-Bact_ir8	ZYMO_PCR	yes	43.9028	24	2.5702	0.8997	0.8087	119941	93400	77655	65157	0.164927
Bact_if6-Bact_ir9	ZYMO_PCR	yes	29.3407	22	2.502	0.8856	0.8094	117601	91458	76088	70953	0.0850278
Bact_if7-Bact_ir1	ZYMO_PCR	yes	32.9967	24	2.5815	0.896	0.8123	132339	105114	86695	76417	0.0400732
Bact_if7-Bact_ir10	ZYMO_PCR	yes	27.7068	22	2.5675	0.8969	0.8306	143070	112103	92979	86070	0.0453174
Bact_if7-Bact_ir11	ZYMO_PCR	yes	32.5974	24	2.6213	0.9057	0.8248	138105	109286	90140	78869	0.0966045
Bact_if7-Bact_ir12	ZYMO_PCR	yes	30.0832	23	2.5618	0.8962	0.817	130944	102289	83226	71769	0.0393806
Bact_if7-Bact_ir13	ZYMO_PCR	yes	18.0729	24	2.6538	0.9113	0.835	143639	107491	84938	71952	0.211415
Bact_if7-Bact_ir14	ZYMO_PCR	yes	18.7119	22	2.4502	0.8758	0.7927	121327	94381	78911	67713	0.109649
Bact_if7-Bact_ir15	ZYMO_PCR	yes	15.9052	23	2.517	0.8895	0.8027	155677	119637	101661	92853	0.116146
Bact_if7-Bact_ir16	ZYMO_PCR	yes	22.509	23	2.5246	0.8949	0.8052	142592	110224	91078	73627	0.128581
Bact_if7-Bact_ir17	ZYMO_PCR	yes	17.1632	23	2.6489	0.9157	0.8448	125616	96613	78557	67539	0.371032
Bact_if7-Bact_ir2	ZYMO_PCR	yes	38.7872	22	2.6302	0.9095	0.8509	120846	94706	77778	67191	0.159336
Bact_if7-Bact_ir3	ZYMO_PCR	yes	31.959	26	2.3929	0.8614	0.7344	115505	90160	77188	68727	0.148997
Bact_if7-Bact_ir4	ZYMO_PCR	yes	35.1031	24	2.5538	0.8928	0.8036	123650	99206	82347	72874	0.0670361
Bact_if7-Bact_ir5	ZYMO_PCR	yes	33.1711	22	2.5542	0.8942	0.8263	105079	83900	69480	62239	0.0688171
Bact_if7-Bact_ir6	ZYMO_PCR	yes	33.846	22	2.481	0.8791	0.8026	123505	98328	83078	73996	0.103135
Bact_if7-Bact_ir7	ZYMO_PCR	yes	36.5149	24	2.5855	0.899	0.8135	111104	90016	74482	64079	0.0925312
Bact_if7-Bact_ir8	ZYMO_PCR	yes	43.7931	23	2.61	0.9066	0.8324	119339	94328	77807	64879	0.14583
Bact_if7-Bact_ir9	ZYMO_PCR	yes	30.8566	23	2.5345	0.8912	0.8083	126620	99354	82472	75348	0.0568611
Bact_if8-Bact_ir1	ZYMO_PCR	yes	35.8118	22	2.5691	0.8958	0.8312	140808	106347	86028	75133	0.0153037
Bact_if8-Bact_ir10	ZYMO_PCR	yes	25.1898	23	2.5522	0.8943	0.814	160123	115131	94497	88816	0.034994
Bact_if8-Bact_ir11	ZYMO_PCR	yes	31.4078	24	2.6098	0.9041	0.8212	157891	119845	97794	84471	0.0733851
Bact_if8-Bact_ir12	ZYMO_PCR	yes	24.4417	23	2.5745	0.8982	0.8211	145423	111730	90275	76937	0.0384241
Bact_if8-Bact_ir13	ZYMO_PCR	yes	19.3165	24	2.6661	0.9131	0.8389	159224	118268	92686	77345	0.22131
Bact_if8-Bact_ir14	ZYMO_PCR	yes	19.3885	22	2.4681	0.88	0.7985	140534	104422	86037	74057	0.0873695
Bact_if8-Bact_ir15	ZYMO_PCR	yes	17.5115	24	2.5337	0.8923	0.7972	168541	127663	106923	95906	0.0970992
Bact_if8-Bact_ir16	ZYMO_PCR	yes	21.0812	24	2.5234	0.8946	0.794	163109	126408	104339	84482	0.127641
Bact_if8-Bact_ir17	ZYMO_PCR	yes	13.7921	25	2.638	0.9152	0.8196	150220	113291	92163	79807	0.374561
Bact_if8-Bact_ir2	ZYMO_PCR	yes	36.3799	23	2.6213	0.9081	0.836	138315	106066	86436	73867	0.143686
Bact_if8-Bact_ir3	ZYMO_PCR	yes	34.4957	23	2.4091	0.8641	0.7683	127406	96761	82362	72662	0.136859
Bact_if8-Bact_ir4	ZYMO_PCR	yes	37.4064	22	2.5492	0.8928	0.8247	142949	108973	89264	77941	0.0398753
Bact_if8-Bact_ir5	ZYMO_PCR	yes	34.7235	22	2.5653	0.8961	0.8299	124261	94133	76988	68710	0.0421016
Bact_if8-Bact_ir6	ZYMO_PCR	yes	33.067	23	2.4547	0.8741	0.7829	143500	112319	95034	84187	0.100711
Bact_if8-Bact_ir7	ZYMO_PCR	yes	36.4755	24	2.5847	0.8992	0.8133	127697	100355	82677	70599	0.0607035
Bact_if8-Bact_ir8	ZYMO_PCR	yes	42.252	23	2.5874	0.9034	0.8252	130650	100997	83543	68895	0.143769
Bact_if8-Bact_ir9	ZYMO_PCR	yes	30.9719	23	2.5425	0.8907	0.8109	146001	110704	91481	82184	0.0342354
